# Supplementary material for: Tetra­aqua­diimidazole­nickel(II) naphthalene-1,5-disulfonate
Source: Acta Crystallogr Sect E Struct Rep Online. 2008 Jan 4;64(Pt 2):m275. doi: 10.1107/S1600536807067761 (PMC2960432; doi:10.1107/S1600536807067761)
Supplement: Supplementary file 1 [file e-64-0m275-sup1.cif]

##############################################################################
###                                                                        ###
###        Electronic paper (Acta Crystallographica Section E)             ###
###                                                                        ###
##############################################################################
#                                                                            #
# This CIF contains the data in a paper accepted for publication in Acta     #
# Crystallographica Section E. It conforms to the requirements of Notes      #
# for Authors for Section E, and has been peer reviewed under the auspices   #
# of the IUCr Commission on Journals.                                        #
#                                                                            #
# Full details of the Crystallographic Information File format               #
# are given in the paper "The Crystallographic Information File (CIF):       #
# a New Standard Archive File for Crystallography" by S. R. Hall, F. H.      #
# Allen and I. D. Brown [Acta Cryst. (1991), A47, 655-685].                  #
#                                                                            #
# The current version of the core CIF dictionary is obtainable from          #
# ftp://ftp.iucr.org/pub/cif_core.dic. The current version number is 2.1.    #
#                                                                            #
# Software is freely available for graphical display of the structure(s) in  #
# this CIF.  For information consult the CIF home page http://www.iucr.org/  #
# cif/home.html                                                              #
#                                                                            #
##############################################################################
                                             
data_global
_audit_creation_method     'form.cif (version 2.0)'
_journal_data_validation_number     ?
_journal_date_recd_electronic     2007-12-05
_journal_date_accepted     2007-12-19
_journal_name_full     'Acta Crystallographica, Section E'
_journal_year     2008
_journal_volume     64
_journal_issue      2
_journal_page_first     m275
_journal_page_last     m275
_journal_paper_category     QM
_journal_coeditor_code     CV2373
_publ_contact_author_name     'Dong-sheng Deng'
_publ_contact_author_address
;
College of Chemistry and Chemical Engineering
Luoyang Normal University
Luoyang 471022
P. R. China
;
_publ_contact_author_email     dengdongsheng168@sina.com
_publ_contact_author_fax     '086 379 65523821'
_publ_contact_author_phone     '086 379 65523821'
_publ_section_title
;
Tetraaquadiimidazolenickel(II) naphthalene-1,5-disulfonate
;
loop_
    _publ_author_name
    _publ_author_address
    'Ping Liu'
;
    College of Chemistry and Chemical Engineering,
    Henan Institute of Science and Technology,
    Xinxiang, Henan 453003,
    People's Republic of China
;
    'Dong-Sheng Deng'
;
College of Chemistry and Chemical Engineering
Luoyang Normal University
Luoyang 471022
People's Republic of China
;
_publ_section_synopsis     .
data_I
_audit_creation_method     SHELXL-97
_chemical_name_systematic
;
Tetraaquadiimidazolenickel(II) naphthalene-1,5-disulfonate
;
_chemical_name_common     ?
_chemical_formula_moiety     'C6 H16 N4 Ni O4 2+, C10 H6 O6 S2 2-'
_chemical_formula_sum     'C16 H22 N4 Ni O10 S2'
_chemical_formula_iupac     '[Ni (C3 H4 N2)2 (H2 O)4] (C10 H6 O6 S2)'
_chemical_formula_weight     553.21
_chemical_melting_point     ?
_symmetry_cell_setting     triclinic
_symmetry_space_group_name_H-M     'P -1'
_symmetry_space_group_name_Hall     '-P 1'
loop_
    _symmetry_equiv_pos_as_xyz
    'x, y, z'
    '-x, -y, -z'
_cell_length_a     8.285(3)
_cell_length_b     8.925(3)
_cell_length_c     9.088(3)
_cell_angle_alpha     107.705(5)
_cell_angle_beta     101.628(5)
_cell_angle_gamma     111.967(5)
_cell_volume     554.6(3)
_cell_formula_units_Z     1
_cell_measurement_reflns_used     2499
_cell_measurement_theta_min     2.52
_cell_measurement_theta_max     27.50
_cell_measurement_temperature     273(2)
_exptl_crystal_description     plate
_exptl_crystal_colour     blue
_exptl_crystal_size_max     0.37
_exptl_crystal_size_mid     0.28
_exptl_crystal_size_min     0.22
_exptl_crystal_density_diffrn     1.656
_exptl_crystal_density_meas     ?
_exptl_crystal_density_method     'not measured'
_exptl_crystal_F_000     286
_exptl_absorpt_coefficient_mu     1.124
_exptl_absorpt_correction_type     multi-scan
_exptl_absorpt_process_details     '(SADABS; Bruker, 2001)'
_exptl_absorpt_correction_T_min     0.6811
_exptl_absorpt_correction_T_max     0.7900
_exptl_special_details
;
;
_diffrn_ambient_temperature     273(2)
_diffrn_radiation_type     MoK\a
_diffrn_radiation_wavelength     0.71073
_diffrn_radiation_source     'fine-focus sealed tube'
_diffrn_radiation_monochromator     graphite
_diffrn_measurement_device_type     'Bruker SMART 1K CCD'
_diffrn_measurement_method     '\f and \w'
_diffrn_detector_area_resol_mean     ?
_diffrn_reflns_number     4834
_diffrn_reflns_av_R_equivalents     0.0111
_diffrn_reflns_av_sigmaI/netI     0.0161
_diffrn_reflns_theta_min     2.52
_diffrn_reflns_theta_max     27.50
_diffrn_reflns_theta_full     27.50
_diffrn_measured_fraction_theta_max     0.980
_diffrn_measured_fraction_theta_full     0.980
_diffrn_reflns_limit_h_min     -10
_diffrn_reflns_limit_h_max     10
_diffrn_reflns_limit_k_min     -11
_diffrn_reflns_limit_k_max     11
_diffrn_reflns_limit_l_min     -11
_diffrn_reflns_limit_l_max     11
_diffrn_standards_number     ?
_diffrn_standards_interval_count     ?
_diffrn_standards_interval_time     ?
_diffrn_standards_decay_%     ?
_refine_special_details
;
 Refinement of F^2^ against ALL reflections.  The weighted R-factor wR and
 goodness of fit S are based on F^2^, conventional R-factors R are based
 on F, with F set to zero for negative F^2^. The threshold expression of
 F^2^ > 2sigma(F^2^) is used only for calculating R-factors(gt) etc. and is
 not relevant to the choice of reflections for refinement.  R-factors based
 on F^2^ are statistically about twice as large as those based on F, and R-
 factors based on ALL data will be even larger.
;
_reflns_number_total     2499
_reflns_number_gt     2262
_reflns_threshold_expression     I>2\s(I)
_refine_ls_structure_factor_coef     Fsqd
_refine_ls_matrix_type     full
_refine_ls_R_factor_all     0.0276
_refine_ls_R_factor_gt     0.0240
_refine_ls_wR_factor_gt     0.0640
_refine_ls_wR_factor_ref     0.0665
_refine_ls_goodness_of_fit_ref     1.081
_refine_ls_restrained_S_all     1.080
_refine_ls_number_reflns     2499
_refine_ls_number_parameters     167
_refine_ls_number_restraints     6
_refine_ls_hydrogen_treatment     mixed
_refine_ls_weighting_scheme     calc
_refine_ls_weighting_details
         'calc w=1/[\s^2^(Fo^2^)+(0.0346P)^2^+0.1772P] where P=(Fo^2^+2Fc^2^)/3'
_atom_sites_solution_hydrogens     geom
_atom_sites_solution_primary     direct
_atom_sites_solution_secondary     difmap
_refine_ls_shift/su_max     0.001
_refine_ls_shift/su_mean     0.000
_refine_diff_density_max     0.353
_refine_diff_density_min     -0.249
_refine_ls_extinction_method     none
_refine_ls_extinction_coef     ?
loop_
    _atom_type_symbol
    _atom_type_description
    _atom_type_scat_dispersion_real
    _atom_type_scat_dispersion_imag
    _atom_type_scat_source
    'C' 'C' 0.0033 0.0016
                         'International Tables Vol C Tables 4.2.6.8 and 6.1.1.4'
    'H' 'H' 0.0000 0.0000
                         'International Tables Vol C Tables 4.2.6.8 and 6.1.1.4'
    'N' 'N' 0.0061 0.0033
                         'International Tables Vol C Tables 4.2.6.8 and 6.1.1.4'
    'O' 'O' 0.0106 0.0060
                         'International Tables Vol C Tables 4.2.6.8 and 6.1.1.4'
    'S' 'S' 0.1246 0.1234
                         'International Tables Vol C Tables 4.2.6.8 and 6.1.1.4'
    'Ni' 'Ni' 0.3393 1.1124
                         'International Tables Vol C Tables 4.2.6.8 and 6.1.1.4'
_computing_data_collection     'SMART (Bruker, 1997)'
_computing_cell_refinement     'SAINT (Bruker, 2001)'
_computing_data_reduction     'SAINT (Bruker, 2001)'
_computing_structure_solution     'SHELXS97 (Sheldrick, 1997)'
_computing_structure_refinement     'SHELXL97 (Sheldrick, 1997)'
_computing_molecular_graphics     'SHELXTL (Bruker, 1997)'
_computing_publication_material     'SHELXTL (Bruker, 1997)'
loop_
    _atom_site_type_symbol
    _atom_site_label
    _atom_site_fract_x
    _atom_site_fract_y
    _atom_site_fract_z
    _atom_site_U_iso_or_equiv
    _atom_site_adp_type
    _atom_site_calc_flag
    _atom_site_refinement_flags
    _atom_site_occupancy
    _atom_site_disorder_assembly
    _atom_site_disorder_group
    Ni Ni1 0.5000 0.5000 0.5000 0.02611(9) Uani d S 1 . .
    N N1 0.28615(18) 0.55991(17) 0.43827(16) 0.0318(3) Uani d . 1 . .
    O O1W 0.31627(16) 0.23254(16) 0.43179(17) 0.0400(3) Uani d D 1 . .
    O O2W 0.50259(17) 0.42911(17) 0.25854(14) 0.0370(3) Uani d D 1 . .
    S S1 0.21612(5) 0.14229(5) 0.81936(4) 0.02708(10) Uani d . 1 . .
    C C1 0.41626(19) 0.11368(19) 0.88348(17) 0.0259(3) Uani d . 1 . .
    C C5 0.41915(19) 0.01134(18) 0.97747(17) 0.0248(3) Uani d . 1 . .
    O O3 0.06491(16) -0.03557(16) 0.71539(15) 0.0406(3) Uani d . 1 . .
    O O2 0.18864(17) 0.22940(17) 0.96754(15) 0.0407(3) Uani d . 1 . .
    O O1 0.25746(18) 0.25029(18) 0.72669(17) 0.0436(3) Uani d . 1 . .
    N N2 0.1179(2) 0.6991(2) 0.4648(2) 0.0478(4) Uani d . 1 . .
    H H7A 0.0826 0.7757 0.5081 0.057 Uiso calc R 1 . .
    C C2 0.5648(2) 0.1890(2) 0.8392(2) 0.0353(3) Uani d . 1 . .
    H H2A 0.5610 0.2560 0.7789 0.042 Uiso calc R 1 . .
    C C3 0.7231(2) 0.1653(2) 0.8846(2) 0.0390(4) Uani d . 1 . .
    H H3A 0.8235 0.2169 0.8541 0.047 Uiso calc R 1 . .
    C C7 0.0278(3) 0.5634(3) 0.3116(3) 0.0449(4) Uani d . 1 . .
    H H2B -0.0831 0.5350 0.2335 0.054 Uiso calc R 1 . .
    C C8 0.1323(2) 0.4782(2) 0.2957(2) 0.0384(4) Uani d . 1 . .
    H H8A 0.1045 0.3792 0.2025 0.046 Uiso calc R 1 . .
    C C6 0.2709(3) 0.6926(3) 0.5365(2) 0.0459(4) Uani d . 1 . .
    H H6A 0.3560 0.7719 0.6425 0.055 Uiso calc R 1 . .
    C C4 0.7313(2) 0.0678(2) 0.9726(2) 0.0317(3) Uani d . 1 . .
    H H4A 0.8366 0.0526 1.0006 0.038 Uiso calc R 1 . .
    H H2WA 0.570(3) 0.510(2) 0.241(3) 0.057(7) Uiso d D 1 . .
    H H2WB 0.402(3) 0.368(3) 0.176(3) 0.054(6) Uiso d D 1 . .
    H H1WA 0.215(2) 0.179(3) 0.357(2) 0.062(7) Uiso d D 1 . .
    H H1WB 0.302(3) 0.211(4) 0.511(2) 0.075(9) Uiso d D 1 . .
loop_
    _atom_site_aniso_label
    _atom_site_aniso_U_11
    _atom_site_aniso_U_22
    _atom_site_aniso_U_33
    _atom_site_aniso_U_12
    _atom_site_aniso_U_13
    _atom_site_aniso_U_23
    Ni1 0.02173(14) 0.02598(14) 0.02342(14) 0.00944(11) 0.00564(10) 0.00513(10)
    N1 0.0287(6) 0.0320(7) 0.0311(6) 0.0147(5) 0.0101(5) 0.0084(5)
    O1W 0.0273(6) 0.0327(6) 0.0433(7) 0.0060(5) 0.0060(5) 0.0096(5)
    O2W 0.0350(6) 0.0404(7) 0.0274(6) 0.0143(5) 0.0094(5) 0.0094(5)
    S1 0.02158(17) 0.02921(19) 0.02718(19) 0.01217(14) 0.00530(14) 0.00956(14)
    C1 0.0207(6) 0.0278(7) 0.0256(7) 0.0112(5) 0.0059(5) 0.0086(5)
    C5 0.0207(6) 0.0249(7) 0.0235(6) 0.0089(5) 0.0068(5) 0.0063(5)
    O3 0.0256(5) 0.0360(6) 0.0415(7) 0.0106(5) 0.0003(5) 0.0055(5)
    O2 0.0353(6) 0.0498(7) 0.0359(6) 0.0267(6) 0.0115(5) 0.0088(5)
    O1 0.0405(7) 0.0530(7) 0.0522(7) 0.0265(6) 0.0175(6) 0.0337(6)
    N2 0.0513(9) 0.0465(9) 0.0621(10) 0.0348(8) 0.0301(8) 0.0216(8)
    C2 0.0299(8) 0.0428(9) 0.0413(9) 0.0175(7) 0.0154(7) 0.0251(7)
    C3 0.0267(8) 0.0513(10) 0.0506(10) 0.0182(7) 0.0214(7) 0.0308(8)
    C7 0.0343(9) 0.0536(11) 0.0540(11) 0.0253(8) 0.0156(8) 0.0254(9)
    C8 0.0304(8) 0.0403(9) 0.0368(9) 0.0181(7) 0.0064(7) 0.0083(7)
    C6 0.0470(10) 0.0432(10) 0.0400(9) 0.0251(8) 0.0129(8) 0.0049(8)
    C4 0.0215(7) 0.0382(8) 0.0372(8) 0.0145(6) 0.0116(6) 0.0168(7)
_geom_special_details
;
 All esds (except the esd in the dihedral angle between two l.s. planes)
 are estimated using the full covariance matrix.  The cell esds are taken
 into account individually in the estimation of esds in distances, angles
 and torsion angles; correlations between esds in cell parameters are only
 used when they are defined by crystal symmetry.  An approximate (isotropic)
 treatment of cell esds is used for estimating esds involving l.s. planes.
;
loop_
    _geom_bond_atom_site_label_1
    _geom_bond_atom_site_label_2
    _geom_bond_site_symmetry_2
    _geom_bond_distance
    _geom_bond_publ_flag
    Ni1 N1 2_666 2.0568(14) ?
    Ni1 N1 . 2.0568(14) ?
    Ni1 O2W 2_666 2.0979(13) ?
    Ni1 O2W . 2.0979(13) ?
    Ni1 O1W . 2.0978(13) ?
    Ni1 O1W 2_666 2.0978(13) ?
    N1 C6 . 1.315(2) ?
    N1 C8 . 1.378(2) ?
    O1W H1WA . 0.82(2) ?
    O1W H1WB . 0.82(2) ?
    O2W H2WA . 0.81(2) ?
    O2W H2WB . 0.81(2) ?
    S1 O2 . 1.4453(12) ?
    S1 O3 . 1.4508(13) ?
    S1 O1 . 1.4556(13) ?
    S1 C1 . 1.7811(15) ?
    C1 C2 . 1.369(2) ?
    C1 C5 . 1.431(2) ?
    C5 C4 2_657 1.422(2) ?
    C5 C5 2_657 1.427(3) ?
    N2 C6 . 1.334(2) ?
    N2 C7 . 1.357(3) ?
    N2 H7A . 0.8600 ?
    C2 C3 . 1.407(2) ?
    C2 H2A . 0.9300 ?
    C3 C4 . 1.359(2) ?
    C3 H3A . 0.9300 ?
    C7 C8 . 1.351(2) ?
    C7 H2B . 0.9300 ?
    C8 H8A . 0.9300 ?
    C6 H6A . 0.9300 ?
    C4 C5 2_657 1.422(2) ?
    C4 H4A . 0.9300 ?
loop_
    _geom_angle_atom_site_label_1
    _geom_angle_atom_site_label_2
    _geom_angle_atom_site_label_3
    _geom_angle_site_symmetry_1
    _geom_angle_site_symmetry_3
    _geom_angle
    _geom_angle_publ_flag
    N1 Ni1 N1 2_666 . 180.0 ?
    N1 Ni1 O2W 2_666 2_666 91.34(5) ?
    N1 Ni1 O2W . 2_666 88.66(5) ?
    N1 Ni1 O2W 2_666 . 88.66(5) ?
    N1 Ni1 O2W . . 91.34(5) ?
    O2W Ni1 O2W 2_666 . 180.0 ?
    N1 Ni1 O1W 2_666 . 87.22(6) ?
    N1 Ni1 O1W . . 92.78(6) ?
    O2W Ni1 O1W 2_666 . 91.48(5) ?
    O2W Ni1 O1W . . 88.52(5) ?
    N1 Ni1 O1W 2_666 2_666 92.78(6) ?
    N1 Ni1 O1W . 2_666 87.22(6) ?
    O2W Ni1 O1W 2_666 2_666 88.52(5) ?
    O2W Ni1 O1W . 2_666 91.48(5) ?
    O1W Ni1 O1W . 2_666 180.0 ?
    C6 N1 C8 . . 104.96(14) ?
    C6 N1 Ni1 . . 124.39(12) ?
    C8 N1 Ni1 . . 130.65(11) ?
    Ni1 O1W H1WA . . 122.5(16) ?
    Ni1 O1W H1WB . . 113.1(19) ?
    H1WA O1W H1WB . . 107.7(19) ?
    Ni1 O2W H2WA . . 115.4(16) ?
    Ni1 O2W H2WB . . 121.1(15) ?
    H2WA O2W H2WB . . 106.8(18) ?
    O2 S1 O3 . . 113.08(8) ?
    O2 S1 O1 . . 112.57(8) ?
    O3 S1 O1 . . 111.83(8) ?
    O2 S1 C1 . . 106.98(7) ?
    O3 S1 C1 . . 105.41(7) ?
    O1 S1 C1 . . 106.33(7) ?
    C2 C1 C5 . . 121.07(13) ?
    C2 C1 S1 . . 118.79(12) ?
    C5 C1 S1 . . 120.14(10) ?
    C4 C5 C5 2_657 2_657 119.05(17) ?
    C4 C5 C1 2_657 . 122.89(13) ?
    C5 C5 C1 2_657 . 118.05(16) ?
    C6 N2 C7 . . 107.87(15) ?
    C6 N2 H7A . . 126.1 ?
    C7 N2 H7A . . 126.1 ?
    C1 C2 C3 . . 120.14(15) ?
    C1 C2 H2A . . 119.9 ?
    C3 C2 H2A . . 119.9 ?
    C4 C3 C2 . . 120.80(14) ?
    C4 C3 H3A . . 119.6 ?
    C2 C3 H3A . . 119.6 ?
    C8 C7 N2 . . 105.88(16) ?
    C8 C7 H2B . . 127.1 ?
    N2 C7 H2B . . 127.1 ?
    C7 C8 N1 . . 109.81(16) ?
    C7 C8 H8A . . 125.1 ?
    N1 C8 H8A . . 125.1 ?
    N1 C6 N2 . . 111.48(16) ?
    N1 C6 H6A . . 124.3 ?
    N2 C6 H6A . . 124.3 ?
    C3 C4 C5 . 2_657 120.88(14) ?
    C3 C4 H4A . . 119.6 ?
    C5 C4 H4A 2_657 . 119.6 ?
loop_
    _geom_torsion_atom_site_label_1
    _geom_torsion_atom_site_label_2
    _geom_torsion_atom_site_label_3
    _geom_torsion_atom_site_label_4
    _geom_torsion_site_symmetry_1
    _geom_torsion_site_symmetry_2
    _geom_torsion_site_symmetry_3
    _geom_torsion_site_symmetry_4
    _geom_torsion
    _geom_torsion_publ_flag
    O2W Ni1 N1 C6 2_666 . . . 37.27(15) ?
    O2W Ni1 N1 C6 . . . . -142.73(15) ?
    O1W Ni1 N1 C6 . . . . 128.69(15) ?
    O1W Ni1 N1 C6 2_666 . . . -51.31(15) ?
    O2W Ni1 N1 C8 2_666 . . . -142.13(15) ?
    O2W Ni1 N1 C8 . . . . 37.87(15) ?
    O1W Ni1 N1 C8 . . . . -50.71(15) ?
    O1W Ni1 N1 C8 2_666 . . . 129.29(15) ?
    O2 S1 C1 C2 . . . . -121.03(14) ?
    O3 S1 C1 C2 . . . . 118.35(14) ?
    O1 S1 C1 C2 . . . . -0.52(15) ?
    O2 S1 C1 C5 . . . . 59.89(13) ?
    O3 S1 C1 C5 . . . . -60.73(13) ?
    O1 S1 C1 C5 . . . . -179.60(12) ?
    C2 C1 C5 C4 . . . 2_657 179.40(15) ?
    S1 C1 C5 C4 . . . 2_657 -1.5(2) ?
    C2 C1 C5 C5 . . . 2_657 -0.5(2) ?
    S1 C1 C5 C5 . . . 2_657 178.52(13) ?
    C5 C1 C2 C3 . . . . 0.6(2) ?
    S1 C1 C2 C3 . . . . -178.51(14) ?
    C1 C2 C3 C4 . . . . 0.0(3) ?
    C6 N2 C7 C8 . . . . -0.1(2) ?
    N2 C7 C8 N1 . . . . 0.2(2) ?
    C6 N1 C8 C7 . . . . -0.1(2) ?
    Ni1 N1 C8 C7 . . . . 179.38(12) ?
    C8 N1 C6 N2 . . . . 0.0(2) ?
    Ni1 N1 C6 N2 . . . . -179.51(12) ?
    C7 N2 C6 N1 . . . . 0.1(2) ?
    C2 C3 C4 C5 . . . 2_657 -0.6(3) ?
loop_
    _geom_hbond_atom_site_label_D
    _geom_hbond_atom_site_label_H
    _geom_hbond_atom_site_label_A
    _geom_hbond_site_symmetry_A
    _geom_hbond_distance_DH
    _geom_hbond_distance_HA
    _geom_hbond_distance_DA
    _geom_hbond_angle_DHA
    O1W H1WA O3 2_556 0.82(2) 2.022(15) 2.7507(18) 148(2)
    O1W H1WB O1 . 0.82(2) 2.018(14) 2.788(2) 156(3)
    O2W H2WA O1 2_666 0.81(2) 1.962(10) 2.7496(19) 161(2)
    O2W H2WB O2 1_554 0.81(2) 1.96(2) 2.7979(18) 173(2)
    N2 H7A O3 1_565 0.86 2.19 2.981(2) 153.8
