# Supplementary material for: Tetra­aqua­diimidazole­nickel(II) naphthalene-1,5-disulfonate
Source: Acta Crystallogr Sect E Struct Rep Online. 2008 Jan 4;64(Pt 2):m275. doi: 10.1107/S1600536807067761 (PMC2960432; doi:10.1107/S1600536807067761)
Supplement: Supplementary file 2 [file e-64-0m275-Isup2.hkl]

# 
# h,k,l, Fc-squared, Fo-squared, sigma(Fo-squared) and status flag 
# 
data_I
_shelx_title ' 09104m in P-1' 
_shelx_refln_list_code          4 
_shelx_F_calc_maximum       94.99 
_exptl_crystal_F_000       286.00 
_reflns_d_resolution_high  0.7696 
 
loop_ 
 _symmetry_equiv_pos_as_xyz 
 'x, y, z' 
 '-x, -y, -z' 
 
_cell_length_a     8.2850 
_cell_length_b     8.9250 
_cell_length_c     9.0881 
_cell_angle_alpha 107.705 
_cell_angle_beta  101.628 
_cell_angle_gamma 111.967 
 
_shelx_F_squared_multiplier     1.000 
 
loop_ 
 _refln_index_h 
 _refln_index_k 
 _refln_index_l 
 _refln_F_squared_calc 
 _refln_F_squared_meas 
 _refln_F_squared_sigma 
 _refln_observed_status 
   1   0   0     1002.85      993.53     10.31 o 
   2   0   0      367.02      375.51      3.41 o 
   3   0   0     1069.78     1054.40      9.09 o 
   4   0   0     1858.98     1894.82     19.77 o 
   5   0   0      242.66      257.95      3.45 o 
   6   0   0        2.48        2.94      0.62 o 
   7   0   0       58.69       54.86      1.54 o 
   8   0   0       12.81       13.17      1.64 o 
   9   0   0       19.95       21.12      2.01 o 
  -9   1   0       17.08       16.73      1.76 o 
  -8   1   0      664.41      657.91      8.10 o 
  -7   1   0       61.69       63.58      1.63 o 
  -6   1   0      163.16      146.23      3.23 o 
  -5   1   0     1041.28     1044.73      9.23 o 
  -4   1   0     1337.29     1365.90     11.73 o 
  -3   1   0       17.86       14.86      0.51 o 
  -2   1   0     1934.17     1857.05     21.10 o 
  -1   1   0     2212.24     2455.82     25.58 o 
   0   1   0       62.47       58.52      0.77 o 
   1   1   0       31.96       38.29      0.57 o 
   2   1   0     1609.24     1589.29     19.33 o 
   3   1   0     1775.51     1889.37     16.03 o 
   4   1   0        0.96        0.88      0.29 o 
   5   1   0      915.13      892.50      8.11 o 
   6   1   0     1380.86     1313.94     20.29 o 
   7   1   0        2.08        1.72      1.07 o 
   8   1   0       32.52       32.64      2.18 o 
 -10   2   0      153.27      150.75      4.57 o 
  -9   2   0      269.07      280.69      6.36 o 
  -8   2   0       11.73       15.51      1.14 o 
  -7   2   0       70.25       63.42      1.61 o 
  -6   2   0      588.19      587.92      7.18 o 
  -5   2   0      266.53      252.15      7.20 o 
  -4   2   0        2.01        3.30      0.56 o 
  -3   2   0     1149.93     1082.50      9.28 o 
  -2   2   0     7011.42     7276.96     61.29 o 
  -1   2   0      166.46      166.17      1.61 o 
   0   2   0       94.48      106.62      1.13 o 
   1   2   0     1996.57     2013.59     16.96 o 
   2   2   0     2750.61     3131.96     26.23 o 
   3   2   0       14.67       15.64      1.14 o 
   4   2   0      493.89      475.91      4.64 o 
   5   2   0      299.75      302.93      4.20 o 
   6   2   0        8.42        7.01      1.27 o 
   7   2   0       36.18       38.89      2.20 o 
   8   2   0      140.51      136.68      4.29 o 
 -10   3   0        3.62        3.16      1.52 o 
  -9   3   0        7.45        9.88      1.14 o 
  -8   3   0      189.34      191.83      3.24 o 
  -7   3   0       49.91       54.72      1.48 o 
  -6   3   0      213.57      221.84      6.07 o 
  -5   3   0       29.65       34.18      0.72 o 
  -4   3   0     3693.91     3892.91     32.47 o 
  -3   3   0     3659.71     4054.38     33.77 o 
  -2   3   0       40.84       37.55      0.60 o 
  -1   3   0       57.12       47.41      0.68 o 
   0   3   0     2457.18     2515.97     21.09 o 
   1   3   0     1800.10     1987.63     16.81 o 
   2   3   0        1.18        0.66      0.26 o 
   3   3   0      132.06      116.84      2.92 o 
   4   3   0       25.63       24.90      0.99 o 
   5   3   0       18.89       19.39      1.38 o 
   7   3   0      157.22      174.09      4.71 o 
 -10   4   0        1.94       -0.01      1.08 o 
  -9   4   0      158.87      156.03      3.03 o 
  -8   4   0      222.47      231.29      3.68 o 
  -7   4   0       17.54       15.63      0.93 o 
  -6   4   0      123.66      126.37      2.19 o 
  -5   4   0      602.70      577.88      5.38 o 
  -4   4   0       14.14       11.78      0.47 o 
  -3   4   0        7.70       10.34      0.41 o 
  -2   4   0       32.04       44.24      0.73 o 
  -1   4   0     1010.83      983.08      8.55 o 
   0   4   0      969.52     1031.44      8.98 o 
   1   4   0        5.82        9.38      0.60 o 
   2   4   0      956.57     1003.69      8.94 o 
   3   4   0       97.22      107.41      2.03 o 
   4   4   0        9.92        9.65      0.82 o 
   5   4   0      285.32      291.48      6.11 o 
   6   4   0      132.36      139.57      4.04 o 
 -10   5   0       79.03       80.10      2.27 o 
  -9   5   0       28.93       28.77      1.40 o 
  -8   5   0      106.29       99.52      2.22 o 
  -7   5   0       54.37       46.20      1.93 o 
  -6   5   0      456.16      471.54      5.74 o 
  -5   5   0        3.24        5.96      0.97 o 
  -4   5   0       47.94       50.13      0.89 o 
  -3   5   0      393.16      396.75      3.81 o 
  -2   5   0      226.13      207.19      2.25 o 
  -1   5   0        2.60        1.99      0.54 o 
   0   5   0       85.90       81.13      1.65 o 
   1   5   0      149.30      145.97      1.84 o 
   2   5   0        2.91        2.99      0.56 o 
   3   5   0       75.51       72.77      1.74 o 
   4   5   0       83.20       80.17      1.97 o 
   5   5   0      139.82      140.35      2.83 o 
   6   5   0        9.87       11.25      1.65 o 
 -10   6   0        1.14       -0.17      1.02 o 
  -9   6   0       14.78       14.28      1.26 o 
  -8   6   0      181.98      195.21      4.85 o 
  -7   6   0       56.69       67.16      1.76 o 
  -6   6   0      104.42       98.30      1.90 o 
  -5   6   0      138.33      131.69      1.75 o 
  -4   6   0      240.26      230.86      2.55 o 
  -3   6   0      509.34      501.10      6.61 o 
  -2   6   0       61.76       67.92      1.13 o 
  -1   6   0      133.14      127.71      1.69 o 
   0   6   0      107.29      112.64      1.60 o 
   1   6   0       10.42       11.07      0.84 o 
   2   6   0      136.69      123.30      2.38 o 
   3   6   0      125.41      121.75      2.48 o 
   4   6   0        1.93        2.35      0.80 o 
   5   6   0       13.81       16.18      1.28 o 
 -10   7   0        9.03       16.11      2.28 o 
  -9   7   0      181.11      169.60      4.78 o 
  -8   7   0       65.37       60.16      2.62 o 
  -7   7   0        4.65        2.29      1.14 o 
  -6   7   0      142.34      133.30      3.58 o 
  -5   7   0       20.65       20.59      0.96 o 
  -4   7   0       19.76       17.36      0.89 o 
  -3   7   0       56.16       58.89      2.46 o 
  -2   7   0      121.34      113.89      2.12 o 
  -1   7   0       17.21       15.55      0.89 o 
   0   7   0       15.52       17.52      1.51 o 
   1   7   0      277.91      272.02      6.23 o 
   2   7   0      124.48      127.88      3.96 o 
   3   7   0        2.01        0.93      1.18 o 
   4   7   0        4.89        3.76      1.53 o 
  -9   8   0        1.86        2.58      1.61 o 
  -8   8   0       18.58       20.47      1.85 o 
  -7   8   0      246.56      246.71      5.64 o 
  -6   8   0      165.38      161.81      4.12 o 
  -5   8   0       92.41       89.39      1.96 o 
  -4   8   0        6.12        5.78      0.79 o 
  -3   8   0      397.87      391.50      5.21 o 
  -2   8   0        1.98        2.44      0.86 o 
  -1   8   0       70.90       73.14      2.87 o 
   0   8   0       76.46       73.18      2.96 o 
   1   8   0       46.37       45.19      2.45 o 
   2   8   0        5.30        4.63      1.55 o 
  -9   9   0        9.57        8.00      1.87 o 
  -8   9   0      133.11      122.71      3.92 o 
  -7   9   0       17.65       20.49      1.77 o 
  -6   9   0       12.85       12.11      1.61 o 
  -5   9   0      189.95      191.69      3.29 o 
  -4   9   0      202.49      208.65      3.44 o 
  -3   9   0        2.94        2.37      0.86 o 
  -2   9   0        9.62        9.49      1.68 o 
  -1   9   0      210.51      210.57      5.62 o 
   0   9   0        3.73        3.95      1.52 o 
   1   9   0       62.76       64.42      3.20 o 
  -8  10   0       14.44       10.59      1.95 o 
  -7  10   0        7.88        7.46      1.84 o 
  -6  10   0       45.12       46.83      2.36 o 
  -5  10   0       29.63       30.05      1.41 o 
  -4  10   0       76.01       71.89      2.02 o 
  -3  10   0       58.34       59.73      2.75 o 
  -2  10   0       77.33       79.43      3.21 o 
  -1  10   0       10.35       10.35      2.02 o 
  -5  11   0        4.52        2.95      1.55 o 
   3 -11   1        6.47        4.95      1.60 o 
   4 -11   1       57.34       61.20      1.98 o 
   5 -11   1       90.72       90.91      2.40 o 
   6 -11   1       28.86       25.77      2.04 o 
   0 -10   1       32.41       32.40      2.24 o 
   1 -10   1        0.21       -0.85      1.13 o 
   2 -10   1        4.70        3.46      1.34 o 
   3 -10   1      165.07      170.27      3.19 o 
   4 -10   1       29.27       30.73      1.39 o 
   5 -10   1        2.17        1.51      1.44 o 
   6 -10   1       82.51       81.68      2.13 o 
   7 -10   1       63.16       55.92      2.69 o 
   8 -10   1        0.80        1.53      1.56 o 
  -2  -9   1      184.40      188.67      5.56 o 
  -1  -9   1       26.47       24.84      2.15 o 
   0  -9   1        0.37        1.95      1.38 o 
   1  -9   1       17.08       14.85      1.52 o 
   2  -9   1      298.80      296.41      6.54 o 
   3  -9   1       35.29       32.32      1.33 o 
   4  -9   1      289.15      281.45      4.23 o 
   5  -9   1       11.24       11.24      1.06 o 
   6  -9   1      108.85      105.70      2.81 o 
   7  -9   1        0.82        0.77      1.27 o 
   8  -9   1        0.71       -0.22      1.43 o 
   9  -9   1       96.00       92.24      3.58 o 
  -3  -8   1       60.92       65.59      3.11 o 
  -2  -8   1        0.47        0.73      1.32 o 
  -1  -8   1       13.95       15.18      1.81 o 
   0  -8   1       31.50       31.29      1.99 o 
   1  -8   1      389.63      399.68      7.14 o 
   2  -8   1        0.38       -0.73      0.58 o 
   3  -8   1       17.95       19.00      0.98 o 
   4  -8   1      245.15      238.71      3.61 o 
   5  -8   1      319.97      322.22      4.54 o 
   6  -8   1       48.57       46.94      1.47 o 
   7  -8   1       27.07       29.36      1.90 o 
   8  -8   1      151.56      143.32      4.19 o 
   9  -8   1        0.18       -0.08      1.49 o 
  -4  -7   1       29.23       31.29      2.22 o 
  -3  -7   1       13.22        8.43      1.53 o 
  -2  -7   1       42.48       42.94      2.22 o 
  -1  -7   1      329.01      328.46      7.00 o 
   0  -7   1      189.40      191.63      3.02 o 
   1  -7   1        3.27        3.26      0.92 o 
   2  -7   1      171.12      171.90      2.72 o 
   3  -7   1      407.26      406.05      5.19 o 
   4  -7   1       64.01       60.68      1.48 o 
   5  -7   1        0.37        0.01      1.03 o 
   6  -7   1       32.91       32.80      1.19 o 
   7  -7   1      343.16      327.38      6.75 o 
   8  -7   1       10.24        9.73      1.61 o 
   9  -7   1       17.11       23.29      2.02 o 
  10  -7   1      103.19      105.83      3.93 o 
  -5  -6   1      115.07      115.94      4.98 o 
  -4  -6   1        1.52       -0.68      0.69 o 
  -3  -6   1      118.36      117.56      2.35 o 
  -2  -6   1      407.35      416.86      5.43 o 
  -1  -6   1      428.81      424.48      5.53 o 
   0  -6   1       48.92       46.98      0.95 o 
   1  -6   1       12.66        8.21      0.50 o 
   2  -6   1      217.96      203.79      2.91 o 
   3  -6   1      782.20      784.63      7.07 o 
   4  -6   1       66.45       61.30      1.05 o 
   5  -6   1      211.89      204.20      3.02 o 
   6  -6   1        5.13        4.14      0.67 o 
   7  -6   1       91.33       84.09      2.98 o 
   8  -6   1      426.34      400.09      5.63 o 
   9  -6   1       92.79       87.30      3.30 o 
  10  -6   1        0.23       -1.68      1.60 o 
  -6  -5   1       28.17       28.09      1.97 o 
  -5  -5   1        1.10        0.50      0.71 o 
  -4  -5   1       27.07       27.90      2.24 o 
  -3  -5   1      806.31      817.63      9.49 o 
  -2  -5   1       18.15       14.90      0.63 o 
  -1  -5   1       14.37       16.24      0.77 o 
   0  -5   1     1452.30     1505.94     12.96 o 
   1  -5   1      601.05      617.43      5.61 o 
   2  -5   1      891.12      915.35      8.02 o 
   3  -5   1      945.69      928.60      8.17 o 
   4  -5   1      267.16      256.42      4.13 o 
   5  -5   1      268.80      244.95      2.68 o 
   6  -5   1       36.63       48.39      1.29 o 
   7  -5   1      268.68      298.28      4.18 o 
   8  -5   1       94.30       95.39      2.15 o 
   9  -5   1        1.42        1.85      0.89 o 
  10  -5   1        6.79        6.92      1.24 o 
  -7  -4   1       38.11       36.71      2.27 o 
  -5  -4   1      254.09      250.59      5.41 o 
  -4  -4   1      368.91      354.55      4.75 o 
  -3  -4   1        1.46        1.29      0.45 o 
  -2  -4   1       60.27       58.64      1.00 o 
  -1  -4   1     1292.22     1321.32     11.39 o 
   0  -4   1      394.26      377.87      3.55 o 
   1  -4   1      730.42      745.31      7.84 o 
   2  -4   1      437.94      402.13      3.70 o 
   3  -4   1     1439.05     1454.73     12.43 o 
   4  -4   1       28.54       33.96      1.11 o 
   5  -4   1     1325.51     1398.87     12.17 o 
   6  -4   1      989.16     1018.62     11.17 o 
   7  -4   1       33.19       26.95      1.11 o 
   8  -4   1       79.57       74.45      1.89 o 
   9  -4   1       67.03       65.93      1.94 o 
  10  -4   1      163.33      167.60      4.77 o 
  -7  -3   1       52.08       51.18      2.53 o 
  -6  -3   1      359.72      359.84      7.20 o 
  -5  -3   1      473.44      469.79      5.79 o 
  -4  -3   1       41.48       39.93      0.92 o 
  -3  -3   1      944.17     1041.73     12.85 o 
  -2  -3   1     2765.79     2857.91     24.00 o 
  -1  -3   1     1097.08     1160.68      9.97 o 
   0  -3   1      181.80      187.30      1.86 o 
   1  -3   1     1317.55     1253.86     10.75 o 
   2  -3   1      404.09      376.51      3.86 o 
   3  -3   1       19.67       18.10      0.48 o 
   4  -3   1     1770.36     1832.06     15.59 o 
   5  -3   1      628.82      586.05      5.63 o 
   6  -3   1        4.69        7.25      0.72 o 
   7  -3   1        6.90        7.04      1.17 o 
   8  -3   1      468.07      483.26      8.82 o 
   9  -3   1      188.43      187.62      4.86 o 
  10  -3   1        2.47        1.06      1.52 o 
  -8  -2   1        0.59        2.65      1.44 o 
  -7  -2   1      151.62      145.44      3.98 o 
  -6  -2   1      326.01      323.64      5.13 o 
  -5  -2   1        2.22        1.54      0.51 o 
  -4  -2   1      361.21      346.84      3.50 o 
  -3  -2   1      528.61      495.09      4.62 o 
  -2  -2   1       42.88       40.50      0.68 o 
  -1  -2   1     3599.29     3880.30     32.34 o 
   0  -2   1     2710.08     2704.51     38.68 o 
   1  -2   1       31.62       23.97      0.54 o 
   2  -2   1      163.51      156.50      1.98 o 
   3  -2   1     9023.67     9723.46     81.24 o 
   4  -2   1     2601.59     2825.51     23.74 o 
   5  -2   1       30.81       31.71      0.74 o 
   6  -2   1        0.81        0.43      0.50 o 
   7  -2   1      700.31      693.27      8.18 o 
   8  -2   1      194.19      193.45      4.73 o 
   9  -2   1       35.99       34.87      2.22 o 
  -9  -1   1       50.24       49.90      2.67 o 
  -8  -1   1      124.56      117.93      3.67 o 
  -7  -1   1        0.90        0.47      0.69 o 
  -6  -1   1        6.77        6.71      0.78 o 
  -5  -1   1      974.42      977.98     12.12 o 
  -4  -1   1      563.42      557.76      5.17 o 
  -3  -1   1      530.26      568.51      5.12 o 
  -2  -1   1      241.15      242.75      2.31 o 
  -1  -1   1     7087.16     7185.53     60.69 o 
   0  -1   1     1916.73     1934.76     20.50 o 
   1  -1   1       58.67       62.20      0.87 o 
   2  -1   1     6955.78     7342.95     90.43 o 
   3  -1   1        2.15        1.38      0.22 o 
   4  -1   1       10.28       10.68      0.47 o 
   5  -1   1      351.13      341.14      3.48 o 
   6  -1   1      998.78      979.24      9.97 o 
   7  -1   1        8.62        7.37      1.23 o 
   8  -1   1       13.46       12.92      1.64 o 
   9  -1   1      184.01      193.86      5.26 o 
  -9   0   1      120.67      118.52      3.85 o 
  -8   0   1        1.27        1.98      0.94 o 
  -7   0   1      135.54      130.92      2.45 o 
  -6   0   1     1509.72     1477.23     15.77 o 
  -5   0   1      746.05      753.99      6.85 o 
  -4   0   1        1.87        1.98      0.47 o 
  -3   0   1      121.74      115.93      1.41 o 
  -2   0   1     1320.00     1416.41     14.44 o 
  -1   0   1      282.52      300.02      3.47 o 
   0   0   1      369.13      360.96      3.95 o 
   1   0   1      578.13      614.78      9.59 o 
   2   0   1      179.04      182.33      2.81 o 
   3   0   1      291.94      297.74      2.91 o 
   4   0   1      513.85      504.63      6.01 o 
   5   0   1     2409.41     2410.93     20.55 o 
   6   0   1        2.80        2.38      0.58 o 
   7   0   1       12.03       12.91      1.47 o 
   8   0   1      308.54      305.32      6.82 o 
  -9   1   1        7.72       10.42      2.67 o 
  -8   1   1       54.84       53.70      1.63 o 
  -7   1   1       26.34       27.96      1.91 o 
  -6   1   1       97.42       95.47      1.85 o 
  -5   1   1       19.25       20.37      0.81 o 
  -4   1   1      658.29      659.95      7.22 o 
  -3   1   1     1442.40     1490.32     15.63 o 
  -2   1   1      359.95      382.36      8.55 o 
  -1   1   1     2180.43     2278.47     60.86 o 
   1   1   1      413.57      489.43      5.42 o 
   2   1   1      353.34      365.45      8.01 o 
   3   1   1      440.11      387.89     10.88 o 
   4   1   1     1770.54     1848.20     18.05 o 
   5   1   1       43.81       40.60      1.27 o 
   6   1   1       14.16       12.56      0.94 o 
   7   1   1        3.03        4.42      1.28 o 
 -10   2   1       23.46       23.93      1.52 o 
  -9   2   1      233.38      230.80      3.88 o 
  -8   2   1      122.41      129.94      3.82 o 
  -7   2   1       42.13       45.73      1.66 o 
  -6   2   1       40.95       35.19      2.14 o 
  -5   2   1      118.96      110.10      1.83 o 
  -4   2   1     1426.42     1568.48     21.59 o 
  -3   2   1       63.74       70.37      0.89 o 
  -2   2   1      681.39      689.85      5.99 o 
  -1   2   1      251.50      292.80      2.71 o 
   0   2   1      449.76      430.17      3.88 o 
   1   2   1       36.21       51.13      0.82 o 
   2   2   1     1558.46     1589.58     13.59 o 
   3   2   1      288.23      280.29      2.89 o 
   4   2   1       68.87       67.29      2.20 o 
   5   2   1      230.40      227.12      4.93 o 
   6   2   1      490.46      494.04      6.45 o 
   7   2   1       49.56       51.42      2.48 o 
 -10   3   1      288.86      300.53      4.84 o 
  -9   3   1      110.61      121.95      2.63 o 
  -8   3   1       39.74       39.09      1.40 o 
  -7   3   1       18.83       18.75      0.98 o 
  -6   3   1      954.84      956.98     10.54 o 
  -5   3   1        0.68        0.50      0.25 o 
  -4   3   1        1.38        2.38      1.58 o 
  -3   3   1       18.16       12.70      0.71 o 
  -2   3   1        4.36        6.11      0.56 o 
  -1   3   1      338.16      392.03      6.51 o 
   0   3   1        1.26        1.60      0.31 o 
   1   3   1      745.52      771.19      6.88 o 
   2   3   1      540.79      613.25     10.24 o 
   3   3   1       81.93       87.27      1.78 o 
   4   3   1      195.32      191.73      3.09 o 
   5   3   1       50.23       53.39      3.50 o 
   6   3   1        0.77        1.00      1.01 o 
   7   3   1        6.12        5.62      1.35 o 
 -10   4   1       38.09       36.60      1.65 o 
  -9   4   1        2.16        3.41      0.99 o 
  -8   4   1      134.24      136.53      5.47 o 
  -7   4   1       94.18      105.95      2.12 o 
  -6   4   1        3.84        5.79      0.68 o 
  -5   4   1       29.70       38.50      3.76 o 
  -4   4   1     1563.32     1714.70     14.65 o 
  -3   4   1       65.56       70.00      1.02 o 
  -2   4   1        1.12        0.30      0.25 o 
  -1   4   1      165.32      153.69      1.75 o 
   0   4   1     1524.12     1607.77     13.78 o 
   1   4   1        6.74        7.06      0.44 o 
   2   4   1        1.47        0.42      0.43 o 
   3   4   1        1.59        1.12      0.52 o 
   4   4   1       50.94       56.07      1.59 o 
   5   4   1       41.77       37.32      2.77 o 
   6   4   1        8.89        9.18      1.52 o 
 -10   5   1        0.29       -1.38      1.02 o 
  -9   5   1      248.05      247.98      4.06 o 
  -8   5   1      362.83      383.51      5.27 o 
  -7   5   1      138.73      131.17      2.40 o 
  -6   5   1       97.81       97.66      1.91 o 
  -5   5   1       65.90       64.00      1.09 o 
  -4   5   1        4.54        2.93      0.72 o 
  -3   5   1      113.25      120.01      1.56 o 
  -2   5   1       99.86       90.56      1.48 o 
  -1   5   1      125.45      116.19      1.52 o 
   0   5   1        4.52        4.21      0.94 o 
   1   5   1      111.65      107.00      2.06 o 
   2   5   1      321.35      331.53      4.61 o 
   3   5   1       48.96       50.85      1.54 o 
   4   5   1       19.87       18.92      1.13 o 
   5   5   1       82.95       79.50      2.17 o 
 -10   6   1      174.78      187.57      3.61 o 
  -9   6   1       64.85       68.16      1.97 o 
  -8   6   1        4.77        5.54      1.22 o 
  -7   6   1      332.41      326.76      4.51 o 
  -6   6   1       80.90       84.86      1.78 o 
  -5   6   1        7.83        7.91      0.96 o 
  -4   6   1      328.67      336.24      3.49 o 
  -3   6   1      553.89      571.54      5.45 o 
  -2   6   1       41.57       38.22      1.13 o 
  -1   6   1      170.22      175.54      2.16 o 
   0   6   1      261.72      252.78      4.39 o 
   1   6   1      147.56      149.51      2.69 o 
   2   6   1       29.29       30.05      1.25 o 
   3   6   1        3.86        2.47      0.77 o 
   4   6   1       46.70       45.34      1.68 o 
 -10   7   1        6.43        6.84      1.98 o 
  -9   7   1       31.30       32.14      2.23 o 
  -8   7   1      119.51      121.77      3.77 o 
  -7   7   1      104.13      111.16      2.24 o 
  -6   7   1        4.92        6.10      1.61 o 
  -5   7   1       39.01       39.67      1.26 o 
  -4   7   1      669.94      657.92      6.27 o 
  -3   7   1       14.29       15.81      0.73 o 
  -2   7   1       64.11       64.25      1.24 o 
  -1   7   1      494.60      496.01      6.34 o 
   0   7   1       27.13       28.58      1.23 o 
   1   7   1       41.28       39.21      1.68 o 
   2   7   1       69.24       63.38      1.86 o 
   3   7   1       53.85       51.73      2.67 o 
  -9   8   1      200.61      188.50      5.18 o 
  -8   8   1       50.57       47.40      2.44 o 
  -7   8   1       33.58       31.01      1.97 o 
  -6   8   1      238.26      231.11      5.19 o 
  -5   8   1       79.28       80.17      1.86 o 
  -4   8   1        0.45        0.76      1.00 o 
  -3   8   1       41.83       41.28      2.45 o 
  -2   8   1      270.91      281.43      6.46 o 
  -1   8   1       24.37       28.27      1.95 o 
   0   8   1        6.53        5.12      1.44 o 
   1   8   1       73.83       70.56      3.12 o 
   2   8   1      116.60      118.45      4.19 o 
  -9   9   1        6.42        4.73      1.74 o 
  -8   9   1        2.51        0.97      1.51 o 
  -7   9   1      109.08      111.56      3.58 o 
  -6   9   1      160.77      154.71      4.14 o 
  -5   9   1       86.80       81.17      2.02 o 
  -4   9   1       40.91       44.41      2.23 o 
  -3   9   1      296.72      304.72      7.03 o 
  -2   9   1       23.52       22.14      1.98 o 
  -1   9   1       35.10       32.13      2.29 o 
   0   9   1       51.00       52.08      2.83 o 
  -8  10   1       98.43       98.02      3.60 o 
  -7  10   1       29.74       32.40      2.27 o 
  -6  10   1        2.28        1.26      1.49 o 
  -4  10   1      180.54      184.22      5.03 o 
  -2  10   1        1.60       -0.07      1.52 o 
   2 -11   2      101.04       96.14      3.70 o 
   3 -11   2        3.81        2.56      1.45 o 
   4 -11   2        2.16        0.40      1.04 o 
   5 -11   2       93.45       95.01      2.45 o 
   6 -11   2       42.79       40.38      1.68 o 
   0 -10   2       55.32       56.70      2.78 o 
   1 -10   2       26.93       24.01      1.89 o 
   2 -10   2       18.86       17.88      1.23 o 
   3 -10   2        1.33        0.27      0.84 o 
   4 -10   2      143.24      149.89      2.96 o 
   5 -10   2       76.08       76.51      2.06 o 
   6 -10   2       11.78        7.98      1.09 o 
   7 -10   2       24.68       22.66      1.93 o 
   8 -10   2      229.15      236.75      6.02 o 
  -1  -9   2        0.52        0.89      1.13 o 
   0  -9   2       72.89       73.10      2.91 o 
   1  -9   2       24.28       22.94      1.21 o 
   2  -9   2      120.20      121.56      2.46 o 
   3  -9   2      271.01      264.93     10.22 o 
   4  -9   2        5.52        3.85      1.28 o 
   5  -9   2       46.82       43.51      1.49 o 
   6  -9   2      241.21      242.51      5.58 o 
   7  -9   2      176.30      163.24      4.44 o 
   8  -9   2        0.35        0.39      1.45 o 
   9  -9   2        9.26       11.35      1.98 o 
  -3  -8   2       57.38       57.80      2.87 o 
   0  -8   2        0.78       -0.32      0.66 o 
   1  -8   2      171.04      170.33      2.87 o 
   2  -8   2      581.45      594.01      7.32 o 
   3  -8   2        0.40       -0.11      0.58 o 
   4  -8   2       27.90       28.10      1.16 o 
   5  -8   2       11.93       13.69      0.93 o 
   6  -8   2      280.40      263.33      5.69 o 
   7  -8   2       24.11       20.72      1.64 o 
   8  -8   2        7.49        6.19      1.57 o 
   9  -8   2       82.23       73.83      3.15 o 
  -4  -7   2       59.38       61.83      2.84 o 
  -3  -7   2      108.14      109.94      3.60 o 
  -2  -7   2       23.44       18.44      1.65 o 
  -1  -7   2        6.06        6.14      0.85 o 
   0  -7   2      342.50      347.42      4.63 o 
   1  -7   2      189.69      182.41      2.85 o 
   2  -7   2       18.43       19.32      1.43 o 
   3  -7   2      331.89      322.90      4.34 o 
   4  -7   2     1087.46     1101.47     12.38 o 
   5  -7   2      505.26      482.23      6.08 o 
   6  -7   2        2.19        0.07      0.64 o 
   7  -7   2      253.84      251.29      5.61 o 
   8  -7   2      126.32      122.34      3.75 o 
   9  -7   2       15.49       14.75      2.02 o 
  -4  -6   2      214.44      214.14      5.20 o 
  -3  -6   2      104.82      101.93      2.97 o 
  -2  -6   2       16.41       13.91      1.11 o 
  -1  -6   2     1009.47     1019.25     11.42 o 
   0  -6   2       98.88      100.33      1.84 o 
   1  -6   2        9.43       12.06      1.81 o 
   2  -6   2     1313.21     1306.11     29.90 o 
   3  -6   2      619.87      616.06      7.23 o 
   4  -6   2       81.40       71.55      1.54 o 
   5  -6   2       20.61       20.87      0.95 o 
   6  -6   2      143.53      142.43      2.48 o 
   7  -6   2      237.93      230.69      5.22 o 
   8  -6   2       16.41       14.35      1.60 o 
   9  -6   2       59.90       70.05      2.95 o 
  10  -6   2      112.03      128.07      4.26 o 
  -4  -5   2       24.59       24.45      1.09 o 
  -3  -5   2      110.66      112.64      2.09 o 
  -2  -5   2      953.71      992.07      8.89 o 
  -1  -5   2       97.93       89.28      1.26 o 
   0  -5   2       31.47       25.10      0.59 o 
   1  -5   2      268.11      219.62      2.96 o 
   2  -5   2      992.54      964.02     10.59 o 
   3  -5   2       67.18       65.41      1.44 o 
   4  -5   2        9.92        8.48      0.98 o 
   5  -5   2      936.59      961.61      9.78 o 
   6  -5   2        1.91        2.53      0.62 o 
   7  -5   2      371.27      347.74      7.98 o 
   8  -5   2      312.92      288.60      4.30 o 
   9  -5   2       63.62       56.92      1.83 o 
  -7  -4   2      126.85      128.53      4.01 o 
  -6  -4   2      165.07      161.97      4.27 o 
  -5  -4   2       28.88       24.83      0.89 o 
  -4  -4   2       12.18       13.86      0.68 o 
  -3  -4   2      905.75      885.91      8.21 o 
  -2  -4   2       16.57       16.32      0.57 o 
  -1  -4   2      296.76      311.14      3.05 o 
   0  -4   2     1604.80     1567.65     13.34 o 
   1  -4   2     1760.58     1873.66     24.20 o 
   2  -4   2        1.95        2.52      0.59 o 
   3  -4   2     1093.59     1177.05     12.69 o 
   4  -4   2      673.81      628.85      6.50 o 
   5  -4   2       52.78       46.24      1.08 o 
   6  -4   2      117.18      125.46      1.77 o 
   7  -4   2      232.09      256.85      3.77 o 
   8  -4   2        9.97       15.49      1.84 o 
   9  -4   2       12.85       16.55      1.82 o 
  -8  -3   2       96.42       97.78      3.57 o 
  -7  -3   2      149.43      147.84      4.10 o 
  -6  -3   2        0.85        1.09      0.70 o 
  -5  -3   2       88.58       88.40      1.45 o 
  -4  -3   2      339.29      326.93      4.20 o 
  -3  -3   2       28.83       34.59      0.90 o 
  -2  -3   2      390.40      384.40      5.12 o 
  -1  -3   2     1996.03     1976.42     16.67 o 
   0  -3   2       71.47       64.34      1.09 o 
   1  -3   2      432.25      431.86      4.91 o 
   2  -3   2     1208.44     1268.25     17.41 o 
   3  -3   2     1569.25     1631.09     13.88 o 
   4  -3   2        1.08        1.47      0.30 o 
   5  -3   2      403.72      407.48      4.06 o 
   6  -3   2      324.55      315.60      3.42 o 
   7  -3   2      104.33       96.25      2.28 o 
   8  -3   2        1.45        0.88      1.10 o 
   9  -3   2      244.16      246.44      5.89 o 
  -8  -2   2        2.17        1.97      1.30 o 
  -7  -2   2        0.35        0.02      0.73 o 
  -6  -2   2      392.68      395.87      5.16 o 
  -5  -2   2      168.52      163.71      2.05 o 
  -4  -2   2       76.36       77.49      1.18 o 
  -3  -2   2      668.60      706.81      6.33 o 
  -2  -2   2      918.85      885.03      7.69 o 
  -1  -2   2     2271.45     2373.59     24.99 o 
   0  -2   2     3655.64     3704.42     42.05 o 
   1  -2   2     1978.69     2005.75     24.55 o 
   2  -2   2       74.40       73.84      0.93 o 
   3  -2   2      100.17      115.03      1.38 o 
   4  -2   2      479.62      466.53      4.51 o 
   5  -2   2      207.85      186.17      2.21 o 
   6  -2   2       57.23       56.33      1.15 o 
   7  -2   2       22.07       22.48      1.61 o 
   8  -2   2      503.23      497.98      9.41 o 
   9  -2   2       47.56       45.51      2.58 o 
  -9  -1   2       34.76       39.49      2.36 o 
  -8  -1   2       36.49       33.27      1.44 o 
  -7  -1   2       82.77       82.05      2.25 o 
  -6  -1   2      159.91      150.77      2.53 o 
  -5  -1   2      201.58      202.54      2.92 o 
  -4  -1   2       33.00       24.57      0.79 o 
  -3  -1   2        1.23        5.11      0.31 o 
  -2  -1   2     1350.84     1308.86     11.13 o 
  -1  -1   2     2255.10     2299.68     19.36 o 
   0  -1   2     3613.37     3615.68     30.57 o 
   1  -1   2       39.97       44.43      0.61 o 
   2  -1   2        1.31        0.71      0.43 o 
   3  -1   2      789.61      790.72      7.00 o 
   4  -1   2     1647.85     1779.18     16.42 o 
   5  -1   2       30.63       30.29      1.87 o 
   6  -1   2       35.13       30.59      1.16 o 
   7  -1   2      629.90      629.19     11.12 o 
   8  -1   2        0.83        0.62      1.23 o 
  -9   0   2       32.50       32.29      1.51 o 
  -8   0   2       86.31       88.56      2.11 o 
  -7   0   2        9.59        9.95      0.92 o 
  -6   0   2       16.03       14.59      0.86 o 
  -5   0   2      240.35      237.40      3.23 o 
  -4   0   2      154.09      148.90      2.15 o 
  -3   0   2        0.81        0.58      0.28 o 
  -2   0   2      459.40      484.49      6.51 o 
  -1   0   2     3898.43     3915.18     48.87 o 
   0   0   2      230.95      237.88      2.70 o 
   1   0   2       46.38       51.96      0.92 o 
   2   0   2        5.90        1.89      0.50 o 
   3   0   2       84.99       71.93      1.21 o 
   4   0   2       36.17       29.90      0.74 o 
   5   0   2      349.93      344.33      4.62 o 
   6   0   2      318.47      322.19      4.58 o 
   8   0   2        0.41        1.23      1.09 o 
 -10   1   2       62.51       62.37      2.08 o 
  -9   1   2       57.40       61.09      1.88 o 
  -8   1   2        0.46        0.57      0.72 o 
  -7   1   2      960.60      968.59     10.92 o 
  -6   1   2      275.31      258.39      3.60 o 
  -5   1   2      148.63      144.72      2.23 o 
  -4   1   2       38.42       32.92      0.87 o 
  -3   1   2      959.45      958.77     10.04 o 
  -2   1   2      865.50      767.13     11.45 o 
  -1   1   2     1035.63     1016.32     20.90 o 
   0   1   2      992.23     1078.87     11.45 o 
   1   1   2       90.43       74.71      8.44 o 
   2   1   2      307.88      320.80      3.98 o 
   3   1   2       95.00       94.22      1.86 o 
   4   1   2      458.58      477.61      5.93 o 
   5   1   2      423.77      421.87      5.51 o 
   6   1   2        1.66        1.73      0.65 o 
   7   1   2       12.36       14.30      1.51 o 
   8   1   2      107.45      110.29      3.76 o 
 -10   2   2       25.55       24.37      1.47 o 
  -9   2   2       37.32       34.34      1.47 o 
  -8   2   2       25.45       24.65      1.89 o 
  -7   2   2        2.07        6.37      2.33 o 
  -6   2   2      248.46      245.85      5.37 o 
  -5   2   2       55.05       58.39      3.21 o 
  -4   2   2     2712.89     2713.78     27.54 o 
  -3   2   2        5.30       10.51      0.35 o 
  -1   2   2     2082.61     2326.54     19.57 o 
   0   2   2     1797.41     1910.77     20.03 o 
   1   2   2     1247.04     1411.79     15.96 o 
   2   2   2       50.35       58.50      1.30 o 
   3   2   2      394.33      382.16      4.92 o 
   4   2   2      188.73      195.16      3.19 o 
   5   2   2       75.80       70.59      1.77 o 
   6   2   2        2.96        2.52      0.75 o 
   7   2   2       36.71       40.44      2.25 o 
 -10   3   2        0.78        1.18      1.05 o 
  -9   3   2      363.07      356.91      5.22 o 
  -8   3   2       17.40       20.47      1.13 o 
  -7   3   2       14.66       16.23      0.98 o 
  -6   3   2      269.61      254.02      3.54 o 
  -5   3   2     1520.75     1548.05     26.14 o 
  -4   3   2      103.66      106.89      1.32 o 
  -3   3   2       15.78       13.02      0.72 o 
  -2   3   2       86.75       76.51      1.06 o 
  -1   3   2      336.98      320.62      3.11 o 
   1   3   2      114.47      102.12      1.84 o 
   2   3   2      636.76      676.88      7.95 o 
   3   3   2       25.27       24.78      1.55 o 
   4   3   2       56.92       53.84      1.55 o 
   5   3   2      150.68      149.22      5.94 o 
   6   3   2      337.23      332.32      5.10 o 
 -10   4   2      270.73      298.78      4.85 o 
  -9   4   2      157.26      167.56      3.19 o 
  -8   4   2       41.11       42.78      1.49 o 
  -7   4   2      319.68      314.99      4.37 o 
  -6   4   2     1230.10     1274.94     13.75 o 
  -5   4   2       54.41       55.68      1.32 o 
  -4   4   2       95.81       99.07      1.35 o 
  -3   4   2      196.11      192.04      2.94 o 
  -2   4   2      283.38      248.20      2.61 o 
  -1   4   2      296.06      317.93      3.20 o 
   0   4   2      405.63      421.55      5.26 o 
   1   4   2      318.59      323.75      4.37 o 
   2   4   2       18.26       21.64      0.99 o 
   3   4   2       51.70       46.61      1.45 o 
   4   4   2      281.32      267.03      4.20 o 
   5   4   2       64.30       69.58      1.99 o 
 -10   5   2        3.19        3.51      1.63 o 
  -9   5   2        2.69        3.79      0.99 o 
  -8   5   2      594.22      599.91      7.47 o 
  -7   5   2      272.94      282.07      5.26 o 
  -6   5   2      176.57      164.90      2.67 o 
  -5   5   2      323.84      330.68      3.43 o 
  -4   5   2     1930.07     2019.59     17.31 o 
  -3   5   2      742.81      744.26      6.82 o 
  -2   5   2        5.08        4.40      0.93 o 
  -1   5   2      432.19      442.31      5.56 o 
   0   5   2      457.34      485.96      6.11 o 
   1   5   2        6.19        4.91      0.71 o 
   2   5   2      111.11       99.74      2.18 o 
   3   5   2       36.33       38.93      1.44 o 
   4   5   2       62.46       61.27      1.87 o 
   5   5   2        0.97        0.46      0.87 o 
 -10   6   2        2.87        3.44      1.15 o 
  -9   6   2      371.31      378.06      5.48 o 
  -8   6   2      209.14      239.24      3.82 o 
  -7   6   2        8.17        9.06      3.22 o 
  -6   6   2       41.56       42.44      1.32 o 
  -5   6   2      412.33      386.22      3.98 o 
  -4   6   2      242.28      229.68      3.36 o 
  -3   6   2       10.18       10.49      0.63 o 
  -2   6   2      686.00      679.49     12.91 o 
  -1   6   2        1.19        1.60      0.61 o 
   0   6   2       25.47       23.96      1.14 o 
   1   6   2      486.71      474.25     10.24 o 
   2   6   2      311.94      316.46      4.79 o 
   3   6   2       10.09       10.79      1.58 o 
   4   6   2        2.87        1.50      0.93 o 
 -10   7   2      244.01      267.73      4.56 o 
  -9   7   2       24.99       24.68      1.89 o 
  -8   7   2        1.07        1.29      0.83 o 
  -7   7   2      446.56      445.89      8.03 o 
  -6   7   2      310.91      313.28      4.33 o 
  -5   7   2        2.08        3.27      0.86 o 
  -4   7   2      130.83      136.80      2.09 o 
  -3   7   2      374.76      386.04      6.97 o 
  -2   7   2       49.32       49.11      1.74 o 
  -1   7   2        0.36       -0.57      1.13 o 
   0   7   2      170.85      169.71      4.21 o 
   1   7   2      206.70      207.84      3.67 o 
   2   7   2        1.19        1.07      0.85 o 
  -9   8   2        1.10        2.20      1.57 o 
  -8   8   2       49.79       58.17      2.63 o 
  -7   8   2      203.41      192.02      4.81 o 
  -6   8   2       14.04       15.17      1.56 o 
  -5   8   2       15.31       17.26      1.05 o 
  -4   8   2      405.87      416.62      8.35 o 
  -3   8   2        2.57        2.48      1.13 o 
  -2   8   2      202.11      205.17      5.36 o 
  -1   8   2      293.76      296.82      6.99 o 
   0   8   2       32.82       36.98      2.33 o 
   1   8   2        0.24        0.93      1.34 o 
  -8   9   2      114.16      120.61      3.91 o 
  -7   9   2        0.28        1.06      1.40 o 
  -6   9   2       95.39       92.20      3.13 o 
  -5   9   2       73.48       79.37      2.90 o 
  -4   9   2        8.84       12.15      1.77 o 
  -3   9   2       37.98       40.58      2.42 o 
  -2   9   2       94.94      100.91      3.79 o 
  -1   9   2       11.27       13.42      2.01 o 
  -7  10   2       49.95       57.86      2.84 o 
  -5  10   2        3.13        3.20      1.44 o 
  -3  10   2       77.80       82.33      3.62 o 
   2 -11   3        1.51        1.70      1.04 o 
   3 -11   3       23.69       24.20      1.44 o 
   4 -11   3       67.64       68.32      2.12 o 
   5 -11   3        5.87        4.11      1.13 o 
   6 -11   3       45.33       41.84      1.69 o 
  -1 -10   3        8.32        7.10      1.60 o 
   0 -10   3        8.66        9.00      1.63 o 
   1 -10   3       91.24       95.41      2.35 o 
   2 -10   3      320.10      324.14     12.80 o 
   3 -10   3        0.54        0.29      0.90 o 
   4 -10   3        0.44        0.04      0.85 o 
   5 -10   3      157.30      152.22      3.00 o 
   6 -10   3       56.01       54.61      2.27 o 
   7 -10   3        3.44        0.51      1.49 o 
   8 -10   3        0.18       -2.08      1.59 o 
  -2  -9   3       19.55       16.69      1.76 o 
  -1  -9   3        5.92        5.87      1.32 o 
   0  -9   3      126.13      122.37      2.54 o 
   1  -9   3      191.38      192.68      3.30 o 
   2  -9   3        3.19        3.38      0.83 o 
   3  -9   3       27.41       26.55      1.22 o 
   4  -9   3      172.17      170.85      3.05 o 
   5  -9   3       22.66       22.40      1.43 o 
   6  -9   3       20.68       20.16      1.18 o 
   7  -9   3       96.03       99.55      3.43 o 
   8  -9   3      233.48      249.42      6.08 o 
  -4  -8   3       82.41       83.51      3.25 o 
  -3  -8   3        6.08        7.93      1.47 o 
  -2  -8   3        1.05        1.53      0.81 o 
  -1  -8   3       80.65       83.69      1.99 o 
   0  -8   3      117.53      112.68      2.26 o 
   1  -8   3        0.41       -0.15      0.60 o 
   2  -8   3      299.81      291.37      5.61 o 
   3  -8   3      233.06      216.84      4.01 o 
   4  -8   3      107.99      107.50      2.19 o 
   5  -8   3       35.31       35.08      1.31 o 
   6  -8   3      472.64      467.50      8.81 o 
   7  -8   3      132.61      114.62      3.53 o 
   8  -8   3       21.87       18.28      1.77 o 
   9  -8   3       10.33        9.44      1.87 o 
  -3  -7   3       73.60       69.71      1.81 o 
  -2  -7   3     1054.38     1071.84     17.87 o 
  -1  -7   3      241.72      251.99      3.71 o 
   0  -7   3      124.72      127.19      2.29 o 
   1  -7   3      340.04      332.92      4.94 o 
   2  -7   3      558.45      555.28      6.77 o 
   3  -7   3        6.48        4.05      0.79 o 
   4  -7   3        0.45        0.46      1.20 o 
   5  -7   3       19.70       20.17      1.03 o 
   6  -7   3       45.87       39.70      1.34 o 
   7  -7   3       12.64        9.86      1.55 o 
   8  -7   3       66.50       65.71      2.73 o 
   9  -7   3       69.06       69.38      3.00 o 
  -4  -6   3      102.70      104.90      3.11 o 
  -3  -6   3      310.02      308.10      5.98 o 
  -2  -6   3       20.10       20.54      1.19 o 
  -1  -6   3       54.14       55.85      1.42 o 
   0  -6   3      597.53      578.34      6.85 o 
   1  -6   3      148.13      149.14      5.62 o 
   2  -6   3       54.10       53.78      1.32 o 
   3  -6   3       54.18       48.97      1.27 o 
   4  -6   3     1741.13     1711.18     18.48 o 
   5  -6   3       27.09       26.60      1.07 o 
   6  -6   3        5.73        3.84      0.71 o 
   7  -6   3      390.20      399.39      7.68 o 
   8  -6   3       67.84       63.57      2.62 o 
   9  -6   3        1.49        2.15      1.55 o 
  -7  -5   3        3.68        2.71      1.70 o 
  -6  -5   3       11.50        7.38      1.51 o 
  -5  -5   3       10.13       11.04      1.43 o 
  -4  -5   3      470.66      479.85      4.92 o 
  -3  -5   3        9.71       10.55      0.75 o 
  -2  -5   3        1.65        0.99      0.37 o 
  -1  -5   3      474.52      452.54      5.45 o 
   0  -5   3      362.54      374.69      4.62 o 
   1  -5   3       20.81       24.78      0.97 o 
   2  -5   3      559.45      568.88      6.62 o 
   3  -5   3      315.32      305.35      3.96 o 
   4  -5   3      190.03      200.40      2.26 o 
   5  -5   3       51.93       60.27      1.13 o 
   6  -5   3      353.39      345.51      3.72 o 
   7  -5   3       67.69       70.48      1.74 o 
   8  -5   3       22.98       23.89      1.55 o 
  -7  -4   3       16.87       14.52      1.66 o 
  -6  -4   3      299.90      277.79      4.09 o 
  -5  -4   3      319.31      305.24      4.19 o 
  -4  -4   3       73.82       69.31      1.26 o 
  -3  -4   3        9.32       10.35      0.98 o 
  -2  -4   3     1617.42     1652.25     14.17 o 
  -1  -4   3      159.89      152.58      2.21 o 
   0  -4   3      355.49      407.31      4.82 o 
   1  -4   3        6.43       15.12      0.64 o 
   2  -4   3      574.38      556.30      6.37 o 
   3  -4   3      101.63       96.92      1.28 o 
   4  -4   3      102.82       95.33      1.35 o 
   5  -4   3      260.60      259.54      2.88 o 
   6  -4   3       11.69        8.50      1.66 o 
   7  -4   3       30.84       27.33      1.17 o 
   8  -4   3      167.50      158.53      4.21 o 
   9  -4   3       67.10       62.48      2.83 o 
  -8  -3   3        0.25        0.68      1.42 o 
  -7  -3   3      195.23      194.09      3.31 o 
  -6  -3   3       79.12       83.35      1.91 o 
  -5  -3   3      265.18      246.22      3.50 o 
  -4  -3   3       45.47       39.87      1.11 o 
  -3  -3   3      206.22      195.47      2.17 o 
  -2  -3   3     1435.52     1480.85     12.66 o 
  -1  -3   3       24.66       30.64      0.78 o 
   0  -3   3       48.87       40.86      0.87 o 
   1  -3   3      896.18      949.62      8.23 o 
   2  -3   3      119.49      121.23      1.39 o 
   3  -3   3     1656.23     1755.65     14.97 o 
   4  -3   3      483.85      459.97      4.44 o 
   5  -3   3       53.06       56.89      1.09 o 
   6  -3   3       25.89       23.72      0.83 o 
   7  -3   3      309.38      328.44      6.62 o 
   8  -3   3        0.51        1.63      1.18 o 
   9  -3   3        7.63        6.96      1.66 o 
  -9  -2   3       35.83       38.22      2.42 o 
  -8  -2   3      118.55      123.13      2.64 o 
  -7  -2   3       14.71       13.83      1.00 o 
  -6  -2   3        1.79        0.89      0.63 o 
  -5  -2   3      164.03      166.86      2.59 o 
  -4  -2   3      383.97      371.54      4.42 o 
  -3  -2   3       10.01       13.52      0.46 o 
  -2  -2   3       38.94       53.32      0.79 o 
  -1  -2   3     1316.82     1293.08     11.02 o 
   0  -2   3      309.20      310.20      2.87 o 
   1  -2   3        6.47        7.83      0.32 o 
   2  -2   3      594.40      590.85      5.63 o 
   3  -2   3      479.24      484.12      4.51 o 
   4  -2   3       53.35       61.10      1.05 o 
   5  -2   3       11.87       11.74      0.61 o 
   6  -2   3      421.39      409.43      5.39 o 
   7  -2   3       69.04       64.45      2.56 o 
  -9  -1   3       41.94       42.81      1.73 o 
  -8  -1   3        5.79        5.09      1.46 o 
  -7  -1   3       24.30       21.48      1.12 o 
  -6  -1   3      515.74      507.27      6.22 o 
  -5  -1   3      334.66      326.42      4.20 o 
  -4  -1   3      601.77      641.46      5.80 o 
  -3  -1   3       10.41       11.01      0.44 o 
  -2  -1   3      317.85      308.06      2.89 o 
  -1  -1   3      823.26      891.97     10.14 o 
   0  -1   3      250.17      245.30      2.39 o 
   1  -1   3      732.24      684.33      6.00 o 
   2  -1   3       32.48       50.78      0.78 o 
   3  -1   3       87.66       88.24      1.50 o 
   4  -1   3       97.94       85.29      1.28 o 
   5  -1   3      604.85      581.87      7.02 o 
   6  -1   3       47.28       42.30      1.36 o 
   7  -1   3       29.37       27.93      1.74 o 
   8  -1   3      134.04      129.36      3.93 o 
  -9   0   3        6.71        5.77      1.32 o 
  -8   0   3       60.72       60.34      1.75 o 
  -7   0   3      181.96      182.93      3.04 o 
  -6   0   3      150.06      145.06      2.46 o 
  -5   0   3      501.15      491.47      5.80 o 
  -4   0   3       10.59       18.57      0.70 o 
  -3   0   3       12.96        6.52      0.44 o 
  -2   0   3        4.01        5.44      0.56 o 
  -1   0   3     4640.31     4967.50     41.51 o 
   0   0   3     1111.07     1024.55      9.39 o 
   1   0   3       36.36       36.35      0.86 o 
   2   0   3        1.14        2.74      0.52 o 
   3   0   3     1101.91     1144.31     16.15 o 
   4   0   3     1114.33     1146.88     12.72 o 
   5   0   3        1.44        0.77      0.54 o 
   6   0   3        6.44        5.63      0.77 o 
   7   0   3      116.11      109.00      3.43 o 
   8   0   3        3.67        2.98      1.25 o 
 -10   1   3        0.49        0.57      1.05 o 
  -9   1   3      172.85      173.97      3.28 o 
  -8   1   3      150.03      151.99      2.84 o 
  -7   1   3        6.80        6.66      1.70 o 
  -6   1   3        2.21        2.95      0.94 o 
  -5   1   3      646.21      657.66      7.43 o 
  -4   1   3      125.73      122.62      1.90 o 
  -3   1   3      498.93      498.02     12.82 o 
  -2   1   3     3450.25     3446.66     28.79 o 
  -1   1   3      166.82      155.65      2.07 o 
   0   1   3      315.84      348.92      4.18 o 
   1   1   3      654.06      704.41      7.91 o 
   2   1   3      350.48      316.42      7.03 o 
   3   1   3      345.97      359.14      4.69 o 
   4   1   3        2.75        1.31      0.52 o 
   5   1   3      221.00      217.95      3.53 o 
   6   1   3       91.88       88.65      2.14 o 
   7   1   3        2.10        1.86      1.10 o 
 -10   2   3      332.04      337.39      5.28 o 
  -9   2   3       40.48       43.42      1.61 o 
  -8   2   3        9.55        9.14      0.99 o 
  -7   2   3     1035.84     1025.33     11.47 o 
  -6   2   3      868.38      875.93     10.99 o 
  -5   2   3      224.75      231.05      3.17 o 
  -4   2   3      331.65      322.18      4.59 o 
  -3   2   3     2416.08     2365.63     40.35 o 
  -2   2   3      147.91      117.84      1.69 o 
  -1   2   3       19.91       22.56      0.79 o 
   0   2   3       11.43       19.23      0.75 o 
   1   2   3     1944.94     2109.43     30.07 o 
   2   2   3       45.85       48.20      1.69 o 
   3   2   3       59.17       57.54      2.27 o 
   4   2   3      314.41      312.47      4.50 o 
   5   2   3      119.15      121.05      2.98 o 
   6   2   3      121.25      122.19      2.66 o 
 -10   3   3       61.02       60.70      2.03 o 
  -9   3   3       30.51       28.98      2.29 o 
  -8   3   3        9.60        8.16      0.94 o 
  -7   3   3      137.19      145.12      2.58 o 
  -6   3   3       84.67       82.67      1.90 o 
  -5   3   3     1246.45     1281.01     13.63 o 
  -4   3   3     2322.59     2334.33     19.76 o 
  -3   3   3       87.02      114.75      1.46 o 
  -2   3   3       74.18       74.97      1.11 o 
  -1   3   3     3969.94     4328.61     60.84 o 
   0   3   3     2803.97     2928.60     30.62 o 
   1   3   3      110.07      126.66      2.25 o 
   2   3   3       22.24       20.68      0.98 o 
   3   3   3      346.27      348.14      5.48 o 
   4   3   3      154.01      154.96      3.96 o 
   5   3   3        0.36        0.18      0.71 o 
   6   3   3        6.86        8.87      4.26 o 
 -10   4   3        4.48        5.40      1.80 o 
  -9   4   3      350.92      360.40      6.95 o 
  -8   4   3      326.44      350.41      6.26 o 
  -7   4   3        3.62        2.07      0.87 o 
  -6   4   3      472.86      460.60      8.29 o 
  -5   4   3     1442.30     1468.90     15.55 o 
  -4   4   3       57.48       64.10      1.08 o 
  -3   4   3       84.69       84.36      1.28 o 
  -2   4   3      647.07      632.92      5.88 o 
  -1   4   3      729.15      758.96      8.77 o 
   0   4   3       30.67       38.42      1.24 o 
   1   4   3      334.30      329.64      4.73 o 
   2   4   3      166.35      175.82      3.06 o 
   3   4   3       23.67       26.77      1.23 o 
   4   4   3      102.85       95.62      2.33 o 
   5   4   3      210.85      209.12      3.86 o 
 -10   5   3      267.79      290.12      4.76 o 
  -9   5   3      168.16      185.24      3.38 o 
  -8   5   3        0.33       -0.17      0.76 o 
  -7   5   3      385.02      374.49      5.04 o 
  -6   5   3      231.06      239.98      3.52 o 
  -5   5   3       13.05       10.62      0.81 o 
  -4   5   3       15.27       16.83      0.69 o 
  -3   5   3     1227.27     1246.42     11.04 o 
  -2   5   3      200.53      194.30      3.02 o 
  -1   5   3       32.39       28.09      1.14 o 
   0   5   3      549.22      554.14      6.97 o 
   1   5   3      327.68      333.86      4.81 o 
   2   5   3       53.46       51.49      1.62 o 
   3   5   3       53.83       49.51      4.12 o 
   4   5   3      168.71      163.08      3.33 o 
 -10   6   3        0.90        0.66      1.08 o 
  -9   6   3       11.41       15.10      1.33 o 
  -8   6   3      364.87      365.73      5.16 o 
  -7   6   3      174.31      187.51      3.17 o 
  -6   6   3       78.04       71.02      1.73 o 
  -5   6   3      258.59      261.97      3.74 o 
  -4   6   3     1329.12     1315.24     11.74 o 
  -3   6   3      180.56      177.24      2.92 o 
  -2   6   3        0.75        1.03      0.57 o 
  -1   6   3      154.86      156.41      2.85 o 
   0   6   3      243.81      246.36      3.94 o 
   1   6   3       62.06       64.28      1.89 o 
   2   6   3       13.33       13.32      1.14 o 
   3   6   3       57.35       64.08      2.06 o 
 -10   7   3        8.03        7.86      2.48 o 
  -9   7   3      112.89      114.74      2.65 o 
  -8   7   3       33.74       39.88      2.73 o 
  -7   7   3       17.82       17.35      1.10 o 
  -6   7   3        9.46       11.18      1.52 o 
  -5   7   3      351.10      355.62      4.80 o 
  -4   7   3        0.97        0.72      0.65 o 
  -3   7   3        0.44       -0.34      0.62 o 
  -2   7   3      389.28      374.97      5.29 o 
  -1   7   3       18.96       19.60      1.18 o 
   0   7   3        7.70        6.65      0.99 o 
   1   7   3      117.35      115.17      2.70 o 
   2   7   3      127.37      131.68      3.03 o 
  -9   8   3       25.58       24.52      2.12 o 
  -8   8   3        7.75        6.25      1.66 o 
  -7   8   3      135.45      132.29      3.85 o 
  -6   8   3      129.55      129.65      3.66 o 
  -4   8   3       34.87       37.42      2.14 o 
  -3   8   3      100.85      100.45      3.50 o 
  -2   8   3       44.80       45.43      2.42 o 
  -1   8   3        1.05        1.18      1.19 o 
   0   8   3       34.83       37.70      2.42 o 
  -8   9   3       41.25       43.58      2.48 o 
  -7   9   3        8.73        4.13      1.63 o 
  -4   9   3       78.46       85.28      3.43 o 
  -3   9   3       23.11       24.07      2.04 o 
  -2   9   3       20.94       19.88      2.02 o 
   1 -11   4       59.78       59.53      2.01 o 
   2 -11   4        6.37        6.41      1.20 o 
   3 -11   4        3.90        2.44      1.05 o 
   4 -11   4      149.28      147.90      3.55 o 
   5 -11   4       32.92       37.66      1.65 o 
   6 -11   4        0.44       -0.44      1.02 o 
  -1 -10   4       18.26       17.54      1.80 o 
   0 -10   4       22.23       20.62      1.32 o 
   1 -10   4        1.10        0.32      1.87 o 
   2 -10   4       14.42       15.23      1.22 o 
   3 -10   4       72.63       71.30      4.00 o 
   4 -10   4        0.22       -1.19      0.79 o 
   5 -10   4       20.17       16.45      1.17 o 
   6 -10   4       93.91       86.77      3.99 o 
   7 -10   4       75.80       75.39      2.18 o 
  -3  -9   4       18.02       16.14      1.93 o 
  -2  -9   4       50.47       53.54      1.79 o 
  -1  -9   4        3.13        3.24      0.98 o 
   0  -9   4        0.29       -1.09      0.72 o 
   1  -9   4      352.69      345.24      5.35 o 
   2  -9   4      223.14      218.22      3.60 o 
   3  -9   4       33.05       29.48      1.29 o 
   4  -9   4        1.53        1.23      0.78 o 
   5  -9   4      140.53      138.39      2.76 o 
   6  -9   4      118.83      117.23      2.56 o 
   7  -9   4       47.33       44.13      1.65 o 
   8  -9   4        2.46        0.77      1.57 o 
  -3  -8   4       49.39       49.17      1.66 o 
  -2  -8   4       63.28       64.96      1.81 o 
  -1  -8   4        3.67        2.58      0.78 o 
   0  -8   4      220.13      213.27      3.41 o 
   1  -8   4       77.35       78.48      1.86 o 
   2  -8   4      114.78      106.14      2.18 o 
   3  -8   4       97.54       94.16      2.07 o 
   4  -8   4      325.89      326.14      4.65 o 
   5  -8   4        6.56        4.80      0.86 o 
   6  -8   4        0.38       -0.54      0.94 o 
   7  -8   4      170.84      176.66      4.65 o 
   8  -8   4       87.12       95.41      3.43 o 
  -4  -7   4       85.81       87.70      2.12 o 
  -3  -7   4       11.71       10.14      1.01 o 
  -2  -7   4       31.11       31.35      1.25 o 
  -1  -7   4      205.61      207.77      3.26 o 
   0  -7   4        1.18        0.01      0.54 o 
   1  -7   4       21.57       17.80      0.91 o 
   2  -7   4      182.32      174.16      2.86 o 
   3  -7   4      485.29      474.21      6.02 o 
   4  -7   4      106.69      106.29      2.14 o 
   5  -7   4       15.02       14.00      0.98 o 
   6  -7   4      542.93      539.47      6.94 o 
   7  -7   4        9.26        9.30      1.84 o 
   8  -7   4       12.76       16.53      1.91 o 
   9  -7   4       26.71       27.72      2.19 o 
  -5  -6   4       32.60       32.90      2.04 o 
  -4  -6   4        4.58        4.41      1.04 o 
  -3  -6   4      164.87      167.83      2.83 o 
  -2  -6   4     1108.59     1109.15     12.45 o 
  -1  -6   4        0.48        0.77      0.53 o 
   0  -6   4      137.78      140.09      2.35 o 
   1  -6   4      463.18      436.61      5.44 o 
   2  -6   4     1032.84     1033.37     11.54 o 
   3  -6   4      337.49      342.98      4.53 o 
   4  -6   4      128.67      113.41      2.13 o 
   5  -6   4       65.22       61.64      1.57 o 
   6  -6   4       21.48       18.98      1.28 o 
   7  -6   4        2.28        1.39      0.75 o 
   8  -6   4       52.88       49.07      2.35 o 
  -6  -5   4       55.46       52.35      2.28 o 
  -5  -5   4        0.56        0.26      0.74 o 
  -4  -5   4       77.23       76.76      1.39 o 
  -3  -5   4      240.54      242.89      3.49 o 
  -2  -5   4      110.76      104.59      2.67 o 
  -1  -5   4       91.04       95.12      1.76 o 
   0  -5   4      857.14      850.62      9.55 o 
   1  -5   4      694.75      689.31      7.88 o 
   2  -5   4       92.98       87.32      5.31 o 
   3  -5   4       54.39       45.48      1.19 o 
   4  -5   4     1294.83     1285.23     28.99 o 
   5  -5   4       17.50       17.42      0.90 o 
   6  -5   4       28.66       28.21      1.34 o 
   7  -5   4      129.15      133.50      2.53 o 
  -7  -4   4       55.92       56.80      1.77 o 
  -6  -4   4       25.42       21.40      1.12 o 
  -5  -4   4       71.12       77.20      2.48 o 
  -4  -4   4      122.72      119.55      1.71 o 
  -3  -4   4        5.86        5.49      1.14 o 
  -2  -4   4      423.66      407.07      3.95 o 
  -1  -4   4      204.61      214.04      2.92 o 
   0  -4   4     1099.26     1175.33     13.12 o 
   1  -4   4      115.46      107.60      1.76 o 
   2  -4   4      512.12      507.41      4.69 o 
   3  -4   4      761.55      771.79      6.96 o 
   4  -4   4        6.62        7.25      0.49 o 
   5  -4   4        4.44        5.57      0.96 o 
   6  -4   4      411.70      411.09      5.36 o 
   7  -4   4       12.54       14.09      1.51 o 
   8  -4   4       46.92       41.71      2.03 o 
  -8  -3   4       11.69       11.98      3.10 o 
  -7  -3   4       57.33       52.81      1.65 o 
  -6  -3   4      492.41      464.29      5.91 o 
  -5  -3   4      150.59      138.72      3.75 o 
  -4  -3   4        3.61        3.97      0.63 o 
  -3  -3   4      102.31      103.00      2.39 o 
  -2  -3   4     3687.76     3683.86     30.78 o 
  -1  -3   4      254.36      259.66      2.57 o 
   0  -3   4      820.03      948.31      8.24 o 
   1  -3   4      112.19       81.48      1.67 o 
   2  -3   4      530.60      539.62      4.95 o 
   3  -3   4      522.35      563.65      8.65 o 
   4  -3   4       47.48       44.39      0.91 o 
   5  -3   4       47.36       46.20      1.02 o 
   6  -3   4       78.33       70.74      1.69 o 
   7  -3   4       17.03       12.93      1.42 o 
  -9  -2   4        1.38        2.07      1.14 o 
  -8  -2   4        6.49        7.11      1.08 o 
  -7  -2   4      232.33      225.57      3.60 o 
  -6  -2   4       28.43       29.86      1.18 o 
  -5  -2   4       19.34       19.81      0.90 o 
  -4  -2   4      383.91      362.15      3.59 o 
  -3  -2   4      321.05      330.96      3.25 o 
  -2  -2   4     1200.12     1244.02     10.69 o 
  -1  -2   4       75.09       60.94      0.93 o 
   0  -2   4     1715.01     1699.87     14.41 o 
   1  -2   4      971.69     1027.84      9.95 o 
   2  -2   4      566.52      597.41      5.44 o 
   3  -2   4      576.24      587.78      5.44 o 
   4  -2   4      575.11      562.29      5.35 o 
   5  -2   4       21.26       19.09      0.91 o 
   6  -2   4       19.06       17.25      0.96 o 
   7  -2   4      295.30      282.95     12.45 o 
   8  -2   4        4.47        3.76      1.25 o 
  -9  -1   4       80.61       85.52      2.29 o 
  -8  -1   4      256.13      266.73      4.18 o 
  -7  -1   4        3.57        3.28      0.77 o 
  -6  -1   4      313.90      311.17      4.26 o 
  -5  -1   4      565.82      558.92      6.53 o 
  -4  -1   4      499.78      476.30      5.38 o 
  -3  -1   4       30.20       33.54      0.66 o 
  -2  -1   4      301.14      287.96      2.81 o 
  -1  -1   4     1549.18     1554.64     13.21 o 
   0  -1   4      801.01      848.16      7.41 o 
   1  -1   4      732.73      742.00      6.57 o 
   2  -1   4      173.84      157.36      2.42 o 
   3  -1   4      561.87      607.67      7.12 o 
   4  -1   4      126.33      126.98      2.26 o 
   5  -1   4      293.96      306.28      4.34 o 
   6  -1   4      319.69      312.31      8.91 o 
   7  -1   4       13.44        7.88      0.97 o 
  -9   0   4       22.17       21.77      1.89 o 
  -8   0   4       34.45       33.28      1.39 o 
  -7   0   4      255.16      247.68      3.73 o 
  -6   0   4      674.99      653.97      7.63 o 
  -5   0   4      382.59      377.37      4.96 o 
  -4   0   4      146.95      171.60      3.79 o 
  -3   0   4     2468.38     2433.49     37.94 o 
  -2   0   4     1252.15     1201.41     17.31 o 
  -1   0   4      295.22      319.23      3.07 o 
   0   0   4     2151.16     2283.75     19.27 o 
   1   0   4      102.81       84.12      1.96 o 
   2   0   4       38.38       33.19      1.01 o 
   3   0   4       35.03       35.07      1.20 o 
   4   0   4      558.96      545.67      6.79 o 
   5   0   4      306.88      306.55      4.48 o 
   6   0   4        0.35        0.32      1.34 o 
   7   0   4       17.84       15.69      1.64 o 
 -10   1   4      155.59      160.69      3.66 o 
  -9   1   4        8.47        6.35      1.04 o 
  -8   1   4      254.10      247.20      3.91 o 
  -7   1   4      283.40      271.47      3.95 o 
  -6   1   4      100.72      102.21      1.99 o 
  -5   1   4      208.64      212.61      3.03 o 
  -4   1   4      653.56      601.86      6.77 o 
  -3   1   4       66.22       51.94      1.09 o 
  -2   1   4     1039.86     1089.20      9.46 o 
  -1   1   4     1455.48     1503.44     12.86 o 
   0   1   4      644.94      641.65      7.33 o 
   1   1   4       97.21      105.28      1.89 o 
   2   1   4      248.31      246.44      3.53 o 
   3   1   4     2148.70     2181.95     23.36 o 
   4   1   4       77.74       83.35      2.07 o 
   5   1   4        3.92        3.15      1.73 o 
   6   1   4       53.10       51.73      1.73 o 
 -10   2   4       24.37       25.48      1.50 o 
  -9   2   4      138.83      136.59      2.83 o 
  -8   2   4      120.08      121.92      2.48 o 
  -7   2   4       52.07       51.65      1.50 o 
  -6   2   4       24.54       25.59      1.08 o 
  -5   2   4     2027.27     2036.51     21.13 o 
  -4   2   4       25.46       19.26      0.98 o 
  -3   2   4      111.40      100.84      1.35 o 
  -2   2   4     1515.55     1620.61     13.90 o 
  -1   2   4      521.57      537.13      4.98 o 
   0   2   4      155.25      164.12      2.56 o 
   1   2   4      785.17      816.87      9.40 o 
   2   2   4      544.35      560.90     10.14 o 
   3   2   4       19.28       20.03      1.09 o 
   4   2   4        2.94        2.49      0.71 o 
   5   2   4      125.62      123.35      2.69 o 
   6   2   4      114.74      113.52      2.70 o 
 -10   3   4      175.33      179.49      3.51 o 
  -9   3   4       61.13       64.40      1.93 o 
  -8   3   4        0.29       -0.90      0.69 o 
  -7   3   4      629.70      639.60      7.70 o 
  -6   3   4     1471.00     1490.72     18.14 o 
  -5   3   4       35.70       35.02      1.11 o 
  -4   3   4       83.54       86.02      1.28 o 
  -3   3   4      463.99      459.33      4.58 o 
  -2   3   4      175.11      166.49      1.97 o 
  -1   3   4       50.39       50.87      1.34 o 
   0   3   4      266.10      244.42      4.65 o 
   1   3   4      596.09      627.86      7.67 o 
   2   3   4       64.17       57.38      1.62 o 
   3   3   4       96.85       89.28      2.35 o 
   4   3   4      242.73      238.72      5.07 o 
   5   3   4      180.05      188.77      3.89 o 
 -10   4   4       35.35       35.63      1.97 o 
  -9   4   4        1.78        1.90      0.93 o 
  -8   4   4       95.86       98.70      2.24 o 
  -7   4   4        9.14        9.17      0.94 o 
  -6   4   4       77.36       76.82      1.77 o 
  -5   4   4      277.68      284.55      3.87 o 
  -4   4   4      588.59      584.06      5.57 o 
  -3   4   4       72.07       63.28      1.15 o 
  -2   4   4       35.64       31.52      1.12 o 
  -1   4   4     1992.40     2017.73     21.67 o 
   0   4   4      881.78      913.05     10.63 o 
   1   4   4       14.23       11.95      0.93 o 
   2   4   4        8.79        8.47      0.91 o 
   3   4   4      274.58      277.01      4.48 o 
   4   4   4       52.14       54.66      1.89 o 
 -10   5   4       14.20       17.08      1.44 o 
  -9   5   4      234.08      247.33      4.11 o 
  -8   5   4      254.27      262.09      4.11 o 
  -7   5   4       40.47       39.28      1.41 o 
  -6   5   4       22.95       22.91      1.07 o 
  -5   5   4      623.37      615.86      7.28 o 
  -4   5   4       54.68       55.81      1.16 o 
  -3   5   4       27.05       27.58      1.11 o 
  -2   5   4      195.90      195.95      4.61 o 
  -1   5   4        0.75        0.61      0.85 o 
   0   5   4        5.69        5.95      0.83 o 
   1   5   4      110.19      108.91      2.45 o 
   2   5   4      125.61      127.80      2.78 o 
   3   5   4        1.97        3.06      1.28 o 
 -10   6   4      182.91      194.26      3.74 o 
  -9   6   4        5.42        5.85      1.11 o 
  -8   6   4        3.72        2.65      0.91 o 
  -7   6   4       74.46       77.37      1.95 o 
  -6   6   4       82.08       82.39      1.89 o 
  -5   6   4       11.30       12.85      0.95 o 
  -4   6   4       33.87       29.72      1.22 o 
  -3   6   4      455.03      451.17      5.99 o 
  -2   6   4        1.20        1.85      0.68 o 
  -1   6   4       25.67       21.95      1.19 o 
   0   6   4      162.29      163.07      3.16 o 
   1   6   4      219.18      230.93      4.05 o 
   2   6   4        1.03        0.46      0.89 o 
  -9   7   4        0.22        0.81      1.25 o 
  -8   7   4       57.27       56.72      2.54 o 
  -7   7   4      106.02      103.81      2.34 o 
  -6   7   4       13.21       10.52      2.75 o 
  -5   7   4       97.76       96.97      3.03 o 
  -4   7   4      214.13      205.65      3.49 o 
  -3   7   4       16.68       16.96      1.21 o 
  -2   7   4        9.43       10.49      1.08 o 
  -1   7   4       52.38       56.40      1.85 o 
   0   7   4       91.80       90.01      2.41 o 
   1   7   4        4.95        3.67      1.07 o 
  -8   8   4        9.44        7.84      1.77 o 
  -7   8   4        0.22       -0.11      0.97 o 
  -6   8   4       27.71       28.95      1.97 o 
  -5   8   4       36.64       36.06      2.06 o 
  -4   8   4        3.20        3.09      0.92 o 
  -3   8   4       18.35       19.85      1.29 o 
  -2   8   4       73.37       73.78      2.15 o 
  -1   8   4       22.89       25.23      1.51 o 
  -4   9   4       39.50       44.22      2.58 o 
   1 -11   5       12.31        9.96      1.34 o 
   2 -11   5       31.45       34.28      1.64 o 
   3 -11   5        0.41       -1.17      1.13 o 
   4 -11   5        2.47       -0.44      1.00 o 
   5 -11   5       34.25       29.48      1.53 o 
  -1 -10   5        5.80        5.73      1.16 o 
   0 -10   5       24.87       22.96      1.35 o 
   1 -10   5      127.02      128.56      2.78 o 
   2 -10   5        0.15        0.06      0.84 o 
   3 -10   5       26.50       24.19      1.38 o 
   4 -10   5       46.27       48.56      1.71 o 
   5 -10   5       18.55       19.48      1.30 o 
   6 -10   5        0.37       -0.63      0.93 o 
   7 -10   5       44.44       41.96      3.81 o 
  -3  -9   5        1.88        2.77      1.09 o 
  -2  -9   5        8.99        7.87      1.11 o 
  -1  -9   5       27.25       27.31      1.32 o 
   0  -9   5       57.70       60.17      1.79 o 
   1  -9   5        9.31        6.77      1.01 o 
   2  -9   5       10.98       12.78      1.13 o 
   3  -9   5       87.02       86.44      2.09 o 
   4  -9   5       18.65       17.93      1.13 o 
   5  -9   5       15.97       14.62      1.18 o 
   6  -9   5      245.37      238.41      4.03 o 
   7  -9   5       40.49       39.79      1.64 o 
   8  -9   5       12.62       16.79      2.22 o 
  -4  -8   5        0.34       -0.96      1.59 o 
  -3  -8   5       12.27       11.02      1.34 o 
  -2  -8   5      157.50      157.41      4.25 o 
  -1  -8   5       14.05       16.47      1.23 o 
   0  -8   5        1.95        1.06      0.87 o 
   1  -8   5      428.20      413.73      5.56 o 
   2  -8   5       67.58       59.93      1.66 o 
   3  -8   5        0.62       -0.24      0.69 o 
   4  -8   5        3.58        2.76      0.82 o 
   5  -8   5      316.24      322.05      4.75 o 
   6  -8   5       30.34       25.70      2.25 o 
   7  -8   5      122.87      123.45      2.70 o 
   8  -8   5       24.37       21.38      2.06 o 
  -5  -7   5        6.15        5.83      1.69 o 
  -4  -7   5       13.85       16.25      1.69 o 
  -3  -7   5      244.27      233.38      5.33 o 
  -2  -7   5       63.91       65.44      1.71 o 
  -1  -7   5       24.31       22.44      1.06 o 
   0  -7   5      195.84      200.61      3.39 o 
   1  -7   5       96.89      102.43      2.07 o 
   2  -7   5       38.25       34.50      1.22 o 
   3  -7   5      165.51      171.25      4.51 o 
   4  -7   5      574.00      586.00      7.30 o 
   5  -7   5       54.75       53.89      1.58 o 
   6  -7   5        4.24        3.99      0.90 o 
   7  -7   5      238.92      233.91      3.87 o 
  -6  -6   5        2.93        2.35      1.39 o 
  -5  -6   5       74.44       73.14      2.79 o 
  -4  -6   5      232.02      241.73      5.35 o 
  -3  -6   5        3.17        1.96      0.68 o 
  -2  -6   5       65.96       65.13      1.61 o 
  -1  -6   5      142.13      145.90      2.50 o 
   0  -6   5      112.54      114.72      2.11 o 
   1  -6   5       57.48       52.99      1.37 o 
   2  -6   5      299.72      290.42      4.03 o 
   3  -6   5      804.98      785.00      9.20 o 
   4  -6   5        2.77        3.98      0.71 o 
   5  -6   5       59.59       61.98      1.63 o 
   6  -6   5      529.65      539.80      6.92 o 
   7  -6   5       40.99       37.09      1.41 o 
  -7  -5   5       20.95       22.70      1.87 o 
  -6  -5   5      116.71      119.21      3.51 o 
  -5  -5   5      114.63      114.06      3.41 o 
  -4  -5   5        2.85        3.30      1.53 o 
  -3  -5   5      901.18      903.74     10.34 o 
  -2  -5   5      902.07      928.77     10.51 o 
  -1  -5   5       96.62       93.98      1.79 o 
   0  -5   5       15.91       11.58      0.73 o 
   1  -5   5      723.44      688.85     12.48 o 
   2  -5   5     1227.73     1240.09     27.37 o 
   3  -5   5      248.47      251.30      3.57 o 
   4  -5   5       58.80       57.13      1.45 o 
   5  -5   5      266.71      261.07      3.81 o 
   6  -5   5      219.55      210.38      3.37 o 
   7  -5   5       10.44        8.73      1.47 o 
  -7  -4   5      235.28      224.45      5.30 o 
  -6  -4   5       71.61       67.54      1.78 o 
  -5  -4   5       11.13        7.28      0.86 o 
  -4  -4   5      108.50      110.88      1.66 o 
  -3  -4   5      368.28      360.82      3.69 o 
  -2  -4   5      233.00      227.19      2.50 o 
  -1  -4   5        4.27        2.18      0.38 o 
   0  -4   5     1218.54     1177.47     10.22 o 
   1  -4   5      216.75      226.79      2.39 o 
   2  -4   5       14.89       13.33      0.54 o 
   3  -4   5      964.36      972.29      8.69 o 
   4  -4   5      822.08      805.81      7.42 o 
   5  -4   5      170.85      167.64      2.20 o 
   6  -4   5       10.98       11.19      0.94 o 
   7  -4   5      159.54      160.99      2.96 o 
   8  -4   5      120.72      116.35      3.59 o 
  -8  -3   5      208.81      217.15      3.78 o 
  -7  -3   5       10.30       11.91      3.00 o 
  -6  -3   5        7.68        6.09      1.29 o 
  -5  -3   5      325.93      346.21      6.36 o 
  -4  -3   5      105.16      103.02      1.56 o 
  -3  -3   5      251.18      240.35      3.51 o 
  -2  -3   5      775.58      766.27      6.88 o 
  -1  -3   5      656.16      636.09      6.59 o 
   0  -3   5      399.15      424.57      4.02 o 
   1  -3   5      144.25      151.01      1.80 o 
   2  -3   5     1034.41     1051.17      9.26 o 
   3  -3   5      875.85      882.91      8.10 o 
   4  -3   5       52.26       51.75      1.05 o 
   5  -3   5        3.59        1.52      0.58 o 
   6  -3   5      442.16      429.51      5.76 o 
   7  -3   5       11.47       11.51      1.82 o 
   8  -3   5       16.31       17.28      1.80 o 
  -9  -2   5       94.73      104.68      2.61 o 
  -8  -2   5        7.60        6.24      1.04 o 
  -7  -2   5      108.38       98.88      2.19 o 
  -6  -2   5      887.27      841.25     16.89 o 
  -5  -2   5      275.29      258.69      3.60 o 
  -4  -2   5      166.99      167.23      1.99 o 
  -3  -2   5      303.98      292.84      3.71 o 
  -2  -2   5     1793.74     1783.49     15.21 o 
  -1  -2   5       57.67       49.48      1.15 o 
   0  -2   5      144.96      129.11      1.56 o 
   1  -2   5      186.98      156.32      1.80 o 
   2  -2   5      477.53      490.31      4.65 o 
   3  -2   5      243.27      255.68      3.58 o 
   4  -2   5       90.48       92.23      1.92 o 
   5  -2   5      152.43      158.12      2.80 o 
   6  -2   5       56.85       51.68      1.63 o 
   7  -2   5      116.08      111.96      3.81 o 
  -9  -1   5       32.91       33.49      1.87 o 
  -8  -1   5       57.55       54.20      1.72 o 
  -7  -1   5      226.96      229.12      3.61 o 
  -6  -1   5      125.55      126.84      3.94 o 
  -5  -1   5        8.20        9.24      0.72 o 
  -4  -1   5      445.79      423.55      5.08 o 
  -3  -1   5      463.57      433.62      4.14 o 
  -2  -1   5       18.31       22.85      0.61 o 
  -1  -1   5     1687.38     1724.60     14.71 o 
   0  -1   5     1350.61     1388.87     11.96 o 
   1  -1   5      139.88      128.56      1.60 o 
   2  -1   5      272.83      285.97      3.87 o 
   3  -1   5      351.55      349.20      4.66 o 
   4  -1   5      379.83      387.28      6.93 o 
   5  -1   5        5.91        4.61      0.94 o 
   6  -1   5       87.37       84.12      2.13 o 
   7  -1   5       29.78       29.91      1.48 o 
  -9   0   5      139.95      147.26      3.03 o 
  -8   0   5      320.74      327.67      4.81 o 
  -7   0   5        1.21        0.10      0.67 o 
  -6   0   5      104.97      109.35      2.12 o 
  -5   0   5      384.68      385.17      4.85 o 
  -4   0   5       11.21        7.09      0.84 o 
  -3   0   5        0.65        1.02      0.34 o 
  -2   0   5     1249.70     1258.25     20.89 o 
  -1   0   5      159.23      146.53      5.30 o 
   0   0   5      207.21      213.68      2.28 o 
   1   0   5        6.54        4.70      0.84 o 
   2   0   5      754.31      747.39      8.71 o 
   3   0   5      162.87      172.71      2.90 o 
   4   0   5       43.03       44.62      1.47 o 
   5   0   5      317.45      323.46      4.83 o 
   6   0   5       41.97       40.60      1.57 o 
 -10   1   5       64.04       59.87      2.05 o 
  -9   1   5       21.39       21.45      1.29 o 
  -8   1   5       28.72       28.74      1.29 o 
  -7   1   5       27.23       26.51      1.18 o 
  -6   1   5      686.76      693.45     10.05 o 
  -5   1   5       19.50       18.15      0.89 o 
  -4   1   5       45.88       42.94      1.45 o 
  -3   1   5     1856.80     1895.44     57.13 o 
  -2   1   5      277.81      269.08      3.18 o 
  -1   1   5       72.59       84.18      1.19 o 
   0   1   5      312.19      323.75      7.81 o 
   1   1   5      340.62      348.08      4.64 o 
   2   1   5        1.34        0.46      0.66 o 
   3   1   5       28.97       28.56      1.20 o 
   4   1   5      143.07      151.80      2.90 o 
   5   1   5       30.73       29.62      1.37 o 
   6   1   5        0.25        0.19      0.85 o 
 -10   2   5      133.22      138.20      3.07 o 
  -9   2   5       14.12       11.38      1.18 o 
  -8   2   5        5.91        6.34      0.92 o 
  -7   2   5      237.64      237.33      4.31 o 
  -6   2   5       45.62       49.06      1.40 o 
  -5   2   5      115.12      118.45      2.12 o 
  -4   2   5      227.01      211.35      2.40 o 
  -3   2   5       84.50       92.63      3.54 o 
  -2   2   5       25.83       28.02      0.72 o 
  -1   2   5      390.33      365.70      4.75 o 
   0   2   5      687.59      707.01      9.97 o 
   1   2   5       88.32       81.57      1.86 o 
   2   2   5      161.74      160.70      2.90 o 
   3   2   5      564.30      556.12      7.29 o 
   4   2   5        4.67        5.24      1.17 o 
   5   2   5        0.45       -0.31      0.82 o 
 -10   3   5        1.81        0.28      1.05 o 
  -9   3   5       69.26       70.78      2.02 o 
  -8   3   5       34.52       33.74      1.37 o 
  -7   3   5      203.83      204.31      3.33 o 
  -6   3   5      122.67      124.25      2.31 o 
  -5   3   5      405.28      406.06      7.36 o 
  -4   3   5       10.22        7.13      1.09 o 
  -3   3   5      126.65      124.90      1.72 o 
  -2   3   5      434.66      460.33      5.81 o 
  -1   3   5      783.50      779.05      9.16 o 
   0   3   5        0.41       -0.05      0.52 o 
   1   3   5       79.51       79.43      2.16 o 
   2   3   5       54.86       61.63      2.03 o 
   3   3   5        0.79       -0.68      0.67 o 
   4   3   5        0.38       -0.91      0.80 o 
 -10   4   5       34.96       36.27      1.73 o 
  -9   4   5       77.11       78.50      2.82 o 
  -8   4   5       32.98       34.52      1.73 o 
  -7   4   5      227.51      229.13      3.61 o 
  -6   4   5      399.47      395.71      5.20 o 
  -5   4   5        2.39        1.44      0.76 o 
  -4   4   5        2.11        2.44      0.58 o 
  -3   4   5      429.30      429.40      5.57 o 
  -2   4   5        1.81        1.06      0.58 o 
  -1   4   5      145.35      135.70      2.60 o 
   0   4   5       84.21       91.50      2.12 o 
   1   4   5       50.70       52.38      1.66 o 
   2   4   5        1.85        0.68      0.76 o 
   3   4   5        3.60        1.42      0.99 o 
 -10   5   5        9.06        8.38      1.80 o 
  -9   5   5        9.73       10.07      1.61 o 
  -8   5   5       79.47       79.97      2.08 o 
  -7   5   5       56.78       58.12      1.70 o 
  -6   5   5        2.94        1.94      0.71 o 
  -5   5   5       32.61       36.03      2.15 o 
  -4   5   5      419.92      399.73      5.37 o 
  -3   5   5       51.66       50.50      2.71 o 
  -2   5   5       38.02       32.76      1.32 o 
  -1   5   5      417.23      394.07      5.56 o 
   0   5   5      283.71      282.80      7.43 o 
   1   5   5        1.57        0.90      0.78 o 
   2   5   5        7.19        7.53      1.07 o 
  -9   6   5       69.56       74.09      2.18 o 
  -8   6   5       52.98       50.11      1.73 o 
  -7   6   5        0.35        0.02      0.84 o 
  -6   6   5       60.55       64.44      1.76 o 
  -5   6   5      319.71      303.66      6.25 o 
  -4   6   5        3.05        2.25      1.04 o 
  -3   6   5       41.71       42.85      1.53 o 
  -2   6   5       27.14       29.98      1.33 o 
  -1   6   5        2.98        3.49      0.85 o 
   0   6   5        1.49        1.56      0.84 o 
   1   6   5       29.33       32.36      2.25 o 
  -9   7   5        1.97        2.99      1.80 o 
  -8   7   5        6.25        5.93      1.55 o 
  -7   7   5      121.15      130.39      2.72 o 
  -6   7   5       75.92       81.95      2.98 o 
  -5   7   5        5.40        4.47      1.34 o 
  -4   7   5        3.14        4.99      0.93 o 
  -3   7   5       81.69       83.69      2.24 o 
  -2   7   5       25.81       26.60      1.38 o 
  -1   7   5        8.42        8.50      1.17 o 
  -7   8   5       16.55       18.61      2.07 o 
  -6   8   5        0.34        0.55      1.43 o 
  -5   8   5      108.90      113.77      3.72 o 
  -4   8   5      108.65      110.08      3.75 o 
  -3   8   5       31.48       30.33      1.55 o 
   1 -11   6        4.15        2.29      1.12 o 
   2 -11   6        0.32       -0.24      1.03 o 
   3 -11   6       52.76       52.67      2.57 o 
   4 -11   6       11.40       13.43      1.41 o 
   5 -11   6       15.27       15.44      1.35 o 
  -1 -10   6       38.85       44.58      1.76 o 
   0 -10   6        4.43        4.77      1.08 o 
   1 -10   6       44.97       45.41      1.84 o 
   2 -10   6      104.98      114.68      2.62 o 
   3 -10   6        1.69        1.23      0.92 o 
   4 -10   6        1.53        1.17      0.94 o 
   5 -10   6       76.09       74.57      2.15 o 
   6 -10   6        3.35        3.75      1.15 o 
  -3  -9   6       48.83       49.97      1.83 o 
  -2  -9   6       20.52       23.02      1.32 o 
  -1  -9   6        1.89        0.55      1.05 o 
   0  -9   6      175.37      173.94      4.41 o 
   1  -9   6      123.96      123.29      2.61 o 
   2  -9   6        2.86        2.54      1.41 o 
   3  -9   6       62.96       59.42      1.79 o 
   4  -9   6       74.15       79.22      3.01 o 
   5  -9   6       71.98       75.31      2.12 o 
   6  -9   6        0.27        0.91      0.98 o 
   7  -9   6       99.14      102.84      5.05 o 
  -4  -8   6       64.43       66.64      2.91 o 
  -3  -8   6       10.03       11.21      1.19 o 
  -2  -8   6        1.69        2.05      0.86 o 
  -1  -8   6      166.28      167.93      3.06 o 
   0  -8   6       51.33       54.90      1.64 o 
   1  -8   6        5.20        3.62      0.80 o 
   2  -8   6       15.08       18.66      1.11 o 
   3  -8   6      336.68      334.78      4.84 o 
   4  -8   6        1.71        1.68      0.83 o 
   5  -8   6       29.11       28.24      1.39 o 
   6  -8   6      279.81      282.30      4.51 o 
   7  -8   6       34.64       33.48      1.55 o 
  -5  -7   6       23.70       17.04      1.90 o 
  -4  -7   6       33.32       36.99      2.15 o 
  -3  -7   6      124.19      125.75      2.57 o 
  -2  -7   6      185.64      192.66      3.26 o 
  -1  -7   6        9.39       10.73      0.94 o 
   0  -7   6       48.51       41.50      1.34 o 
   1  -7   6      548.86      522.47      6.64 o 
   2  -7   6      323.88      306.99      4.40 o 
   3  -7   6        0.27       -0.25      1.19 o 
   4  -7   6        3.42        1.89      0.77 o 
   5  -7   6      463.26      471.94      6.32 o 
   6  -7   6        3.64        3.89      0.93 o 
   7  -7   6       20.10       22.68      1.89 o 
  -6  -6   6       48.92       48.38      2.41 o 
  -5  -6   6       16.41       15.24      1.69 o 
  -4  -6   6      152.33      157.50      4.17 o 
  -3  -6   6      386.15      379.26      7.30 o 
  -2  -6   6        6.84        8.55      0.87 o 
  -1  -6   6      221.71      209.42      3.24 o 
   0  -6   6      320.57      311.01      4.31 o 
   1  -6   6      394.20      417.55      5.42 o 
   2  -6   6        0.44        0.21      0.62 o 
   3  -6   6      157.77      155.46      2.71 o 
   4  -6   6      251.82      251.12      7.61 o 
   5  -6   6        6.14        5.85      0.89 o 
   6  -6   6        5.40        5.85      1.31 o 
   7  -6   6      268.85      269.28      6.27 o 
  -7  -5   6       17.16       16.97      1.76 o 
  -6  -5   6        5.02        4.44      1.31 o 
  -5  -5   6      212.00      216.76      5.10 o 
  -4  -5   6       46.29       49.79      2.18 o 
  -3  -5   6        1.17        0.57      0.57 o 
  -2  -5   6        6.32        5.71      0.73 o 
  -1  -5   6      320.96      326.69      4.37 o 
   0  -5   6      271.51      281.82      3.88 o 
   1  -5   6        7.60        7.03      0.75 o 
   2  -5   6      645.20      638.34      7.62 o 
   3  -5   6      390.61      393.12      5.15 o 
   4  -5   6       43.21       42.66      1.37 o 
   5  -5   6      293.17      290.30      6.25 o 
   6  -5   6      293.23      291.14      6.42 o 
   7  -5   6       51.06       54.21      2.67 o 
  -7  -4   6       55.91       55.00      3.51 o 
  -6  -4   6      226.92      232.48      3.67 o 
  -5  -4   6        0.51        0.41      0.72 o 
  -4  -4   6        3.69        2.38      0.65 o 
  -3  -4   6     1712.16     1701.47     14.77 o 
  -2  -4   6     1179.73     1150.47     14.74 o 
  -1  -4   6       44.47       40.36      1.14 o 
   0  -4   6        9.25       11.61      0.71 o 
   1  -4   6      627.64      621.41      7.41 o 
   2  -4   6      411.76      422.41      5.29 o 
   3  -4   6        0.37       -0.42      0.41 o 
   4  -4   6       50.53       49.72      1.39 o 
   5  -4   6      193.71      196.15      3.22 o 
   6  -4   6       51.23       51.42      2.44 o 
   7  -4   6        0.22        0.30      1.26 o 
  -8  -3   6       27.20       28.64      1.46 o 
  -7  -3   6      264.28      251.64      5.70 o 
  -6  -3   6        0.33        1.13      0.72 o 
  -5  -3   6       31.58       28.73      1.57 o 
  -4  -3   6      216.59      213.68      3.55 o 
  -3  -3   6      340.33      333.82      3.45 o 
  -2  -3   6        5.59        4.74      0.55 o 
  -1  -3   6       61.18       52.21      0.95 o 
   0  -3   6      502.87      486.84      5.94 o 
   1  -3   6        2.01        0.92      0.43 o 
   2  -3   6      208.24      212.65      2.65 o 
   3  -3   6      614.21      606.89      7.26 o 
   4  -3   6      353.18      369.25      4.98 o 
   5  -3   6        2.08        1.04      0.68 o 
   6  -3   6       17.33       15.55      1.14 o 
   7  -3   6      185.38      185.72      4.20 o 
  -9  -2   6       86.96       87.21      2.39 o 
  -8  -2   6       86.55       93.64      3.61 o 
  -7  -2   6       29.01       21.04      1.48 o 
  -6  -2   6        0.36        0.40      0.63 o 
  -5  -2   6      333.81      336.04      4.44 o 
  -4  -2   6      166.89      152.62      2.44 o 
  -3  -2   6       75.28       73.63      2.82 o 
  -2  -2   6      136.21      131.97      1.69 o 
  -1  -2   6      789.74      799.99      7.22 o 
   0  -2   6       13.89       16.28      0.59 o 
   1  -2   6      272.41      270.05      2.98 o 
   2  -2   6      326.08      331.66      4.45 o 
   3  -2   6      109.05      107.98      2.13 o 
   4  -2   6        3.40        1.99      0.65 o 
   5  -2   6       60.85       61.99      1.77 o 
   6  -2   6      106.98      103.53      2.43 o 
   7  -2   6        0.37       -1.32      0.88 o 
  -9  -1   6       59.17       59.99      1.96 o 
  -8  -1   6       34.77       32.06      1.41 o 
  -7  -1   6      139.72      129.97      2.54 o 
  -6  -1   6      798.37      770.14      8.94 o 
  -5  -1   6       48.51       45.09      1.28 o 
  -4  -1   6       93.96       84.62      1.67 o 
  -3  -1   6      596.95      562.25      9.31 o 
  -2  -1   6      273.09      247.39      4.93 o 
  -1  -1   6       13.79       12.92      0.85 o 
   0  -1   6       12.50       11.17      0.73 o 
   1  -1   6       16.90       11.43      0.78 o 
   2  -1   6       49.17       47.64      1.34 o 
   3  -1   6       23.54       22.03      1.09 o 
   4  -1   6      303.65      298.26      4.44 o 
   5  -1   6       49.73       51.00      1.68 o 
   6  -1   6        0.85        0.04      0.77 o 
  -9   0   6       23.64       21.83      1.36 o 
  -8   0   6       39.50       39.26      1.48 o 
  -7   0   6      254.91      253.03      5.60 o 
  -6   0   6        7.92       10.57      1.31 o 
  -5   0   6      261.68      256.69      4.33 o 
  -4   0   6      365.63      358.52      4.51 o 
  -3   0   6      394.97      369.89      6.94 o 
  -2   0   6        0.81        0.64      0.32 o 
  -1   0   6      300.63      312.06      3.21 o 
   0   0   6      377.31      394.27      5.06 o 
   1   0   6       23.08       21.68      0.98 o 
   2   0   6       81.94       71.93      1.76 o 
   3   0   6      360.52      357.10      5.05 o 
   4   0   6       14.49       14.53      1.09 o 
   5   0   6        1.56        1.75      0.79 o 
 -10   1   6        1.96        2.32      1.12 o 
  -9   1   6       86.24       89.85      2.32 o 
  -8   1   6      139.24      135.09      2.72 o 
  -7   1   6       14.56       12.93      1.02 o 
  -6   1   6        2.19        2.81      0.70 o 
  -5   1   6      383.94      367.27      4.75 o 
  -4   1   6        6.54        8.91      1.06 o 
  -3   1   6        1.76        1.06      0.49 o 
  -2   1   6      178.88      172.18      4.21 o 
  -1   1   6      145.09      136.77      2.37 o 
   0   1   6       28.07       25.01      1.04 o 
   1   1   6        4.28        4.18      1.00 o 
   2   1   6      770.03      766.47     15.60 o 
   3   1   6        1.11        1.52      0.72 o 
   4   1   6        0.32        0.14      0.73 o 
   5   1   6       53.34       51.16      1.86 o 
 -10   2   6       37.64       34.47      1.67 o 
  -9   2   6       40.52       38.20      2.71 o 
  -8   2   6       17.07       16.09      1.11 o 
  -7   2   6       38.76       39.54      1.43 o 
  -6   2   6      547.82      538.03      6.63 o 
  -5   2   6       62.48       56.99      1.46 o 
  -4   2   6       48.30       49.56      1.30 o 
  -3   2   6      145.42      151.60      2.34 o 
  -2   2   6      271.94      267.07      3.82 o 
  -1   2   6       24.43       26.30      1.10 o 
   0   2   6      196.32      190.60      3.79 o 
   1   2   6      128.24      128.38      4.47 o 
   2   2   6       30.04       27.32      1.28 o 
   3   2   6        1.61        0.50      0.74 o 
   4   2   6       89.07       95.55      2.47 o 
 -10   3   6       68.30       67.49      3.99 o 
  -9   3   6        0.22        0.38      0.92 o 
  -8   3   6       10.38       11.51      2.49 o 
  -7   3   6      188.36      182.19      3.14 o 
  -6   3   6      134.78      138.23      2.54 o 
  -5   3   6       20.63       21.88      1.03 o 
  -4   3   6       89.31       87.10      2.53 o 
  -3   3   6        1.21        1.91      0.57 o 
  -2   3   6        0.84        1.08      0.60 o 
  -1   3   6      622.77      603.79      7.55 o 
   0   3   6      168.40      167.18      3.04 o 
   1   3   6       50.07       46.49      1.60 o 
   2   3   6       41.44       37.65      1.52 o 
   3   3   6      211.45      198.59      7.59 o 
 -10   4   6        2.34        1.77      1.50 o 
  -9   4   6      193.82      204.16      3.70 o 
  -8   4   6        5.62        5.74      1.95 o 
  -7   4   6       36.39       32.93      1.37 o 
  -6   4   6       74.58       76.28      2.03 o 
  -5   4   6      102.67       98.56      2.48 o 
  -4   4   6      203.75      193.35      4.57 o 
  -3   4   6        0.44        1.69      0.67 o 
  -2   4   6      286.87      290.29      4.36 o 
  -1   4   6      261.51      255.97      4.07 o 
   0   4   6       18.40       20.44      1.20 o 
   1   4   6       26.56       23.83      1.29 o 
   2   4   6      101.80      105.76      3.35 o 
  -9   5   6       29.03       24.47      1.46 o 
  -8   5   6      144.92      149.45      3.00 o 
  -7   5   6      156.71      167.35      4.55 o 
  -6   5   6      229.40      228.61      3.63 o 
  -5   5   6        4.85        3.74      1.21 o 
  -4   5   6      143.95      149.38      4.05 o 
  -3   5   6      290.91      283.59      4.78 o 
  -2   5   6       15.28       13.81      1.06 o 
  -1   5   6       10.23        6.34      0.99 o 
   0   5   6       40.64       46.65      1.73 o 
   1   5   6      127.67      131.33      3.00 o 
  -9   6   6       16.87       16.11      1.43 o 
  -8   6   6       35.11       36.32      2.15 o 
  -7   6   6        0.35       -0.09      1.21 o 
  -6   6   6       10.83       14.52      1.74 o 
  -5   6   6      124.52      133.58      3.96 o 
  -4   6   6      155.21      146.12      4.13 o 
  -3   6   6        5.14        5.81      0.98 o 
  -2   6   6       51.77       52.65      1.81 o 
  -1   6   6      234.51      222.42      4.05 o 
   0   6   6      171.65      169.65      6.70 o 
  -8   7   6       16.02       18.48      2.11 o 
  -7   7   6       19.26       19.90      1.91 o 
  -6   7   6      172.29      183.06      4.93 o 
  -5   7   6       81.96       84.87      3.28 o 
  -4   7   6       12.75       12.18      1.82 o 
  -3   7   6       40.58       39.59      1.71 o 
  -2   7   6       65.08       74.17      2.28 o 
  -1 -10   7       16.33       15.09      1.87 o 
   0 -10   7       80.24       82.48      2.28 o 
   1 -10   7        2.12        0.86      0.99 o 
   2 -10   7       32.05       33.78      1.57 o 
   3 -10   7       36.92       34.77      1.58 o 
   4 -10   7       26.12       29.92      1.52 o 
   5 -10   7       24.65       27.15      1.51 o 
  -2  -9   7       95.11      103.77      2.56 o 
  -1  -9   7       88.26       98.19      2.42 o 
   0  -9   7       32.10       27.75      1.37 o 
   1  -9   7       42.54       42.65      1.57 o 
   2  -9   7       96.51      104.03      2.43 o 
   3  -9   7        1.76        1.97      0.91 o 
   4  -9   7        0.27        0.89      1.18 o 
   5  -9   7      150.02      147.71      3.11 o 
   6  -9   7        3.29        3.53      1.18 o 
  -4  -8   7        2.86        1.28      1.73 o 
  -3  -8   7       84.74       86.49      2.25 o 
  -2  -8   7       44.93       46.96      1.65 o 
  -1  -8   7       12.78       12.46      1.12 o 
   0  -8   7      153.51      145.83      2.83 o 
   1  -8   7       77.12       73.94      1.92 o 
   2  -8   7       34.41       29.47      1.31 o 
   3  -8   7       72.57       74.67      3.32 o 
   4  -8   7      212.76      227.60      6.97 o 
   5  -8   7       19.87       20.25      1.31 o 
   6  -8   7        0.20       -0.90      0.97 o 
  -5  -7   7       48.61       53.54      2.67 o 
  -4  -7   7      174.67      183.74      4.84 o 
  -3  -7   7        0.18       -0.72      0.72 o 
  -2  -7   7       10.42       11.90      1.26 o 
  -1  -7   7       73.59       76.19      1.88 o 
   0  -7   7       16.54       19.67      1.06 o 
   1  -7   7        6.13        9.26      0.95 o 
   2  -7   7       60.11       59.39      1.67 o 
   3  -7   7      179.14      182.65      3.19 o 
   4  -7   7        0.72        0.92      0.79 o 
   5  -7   7       50.25       52.05      2.10 o 
   6  -7   7      135.09      137.10      4.19 o 
   7  -7   7       80.12       76.97      3.20 o 
  -5  -6   7       10.94        7.16      1.81 o 
  -4  -6   7       52.40       48.42      2.29 o 
  -3  -6   7      162.04      160.71      2.89 o 
  -2  -6   7        3.91        4.75      0.96 o 
  -1  -6   7        4.63        6.32      0.84 o 
   0  -6   7       86.64       80.20      1.84 o 
   1  -6   7      676.49      645.81      9.96 o 
   2  -6   7      143.85      139.91      2.59 o 
   3  -6   7      118.45      116.92      2.34 o 
   4  -6   7       40.88       40.98      1.41 o 
   5  -6   7      273.82      272.86      6.25 o 
   6  -6   7        5.66        3.98      1.30 o 
   7  -6   7       11.93       12.10      1.89 o 
  -7  -5   7       52.08       50.73      2.50 o 
  -6  -5   7       41.13       44.36      2.27 o 
  -5  -5   7        4.97        4.17      1.39 o 
  -4  -5   7      141.75      139.49      3.80 o 
  -3  -5   7      160.25      151.01      4.73 o 
  -2  -5   7       17.54       18.35      1.19 o 
  -1  -5   7      209.52      197.51      5.16 o 
   0  -5   7      225.83      226.19      3.40 o 
   1  -5   7        5.68        7.71      0.81 o 
   2  -5   7        0.30       -0.05      0.74 o 
   3  -5   7      116.99      114.86      2.23 o 
   4  -5   7       39.96       39.02      2.03 o 
   5  -5   7       12.06       10.79      1.59 o 
   6  -5   7        0.44        1.55      1.23 o 
   7  -5   7      202.25      213.98      5.68 o 
  -7  -4   7        0.25       -1.00      1.23 o 
  -6  -4   7        0.26       -0.56      1.10 o 
  -5  -4   7      120.47      117.23      3.50 o 
  -4  -4   7        1.54        1.19      1.11 o 
  -3  -4   7       21.71       20.26      1.62 o 
  -2  -4   7        3.69        3.49      0.65 o 
  -1  -4   7      262.57      264.55      3.75 o 
   0  -4   7       77.85       75.81      1.65 o 
   1  -4   7        2.84        2.59      0.62 o 
   2  -4   7      525.61      515.03      6.35 o 
   3  -4   7      220.46      222.27      5.15 o 
   4  -4   7       11.51       13.16      1.36 o 
   5  -4   7       75.56       78.30      2.99 o 
   6  -4   7      101.04      109.03      3.70 o 
  -8  -3   7       11.89       11.97      1.33 o 
  -7  -3   7       40.74       37.56      1.47 o 
  -6  -3   7       99.09      102.76      2.22 o 
  -5  -3   7        2.37        0.51      0.88 o 
  -4  -3   7        4.42        3.90      0.70 o 
  -3  -3   7      940.24      905.66     11.16 o 
  -2  -3   7      703.45      688.01      6.44 o 
  -1  -3   7      180.95      176.40      2.77 o 
   0  -3   7        1.40        3.34      0.71 o 
   1  -3   7      618.18      608.47      5.79 o 
   2  -3   7       58.74       54.54      1.46 o 
   3  -3   7       51.24       49.57      1.45 o 
   4  -3   7       25.88       22.15      1.15 o 
   5  -3   7       42.56       41.72      1.52 o 
   6  -3   7        2.57        0.20      0.95 o 
  -8  -2   7        8.35        8.17      1.13 o 
  -7  -2   7      204.65      197.28      3.38 o 
  -6  -2   7        4.07        3.59      0.77 o 
  -5  -2   7        2.12        1.72      0.98 o 
  -4  -2   7      324.90      320.04      5.89 o 
  -3  -2   7       34.03       29.70      1.26 o 
  -2  -2   7      319.38      309.99      3.29 o 
  -1  -2   7      361.27      361.95      4.42 o 
   0  -2   7      208.18      202.37      2.39 o 
   1  -2   7       10.94       10.10      0.82 o 
   2  -2   7        5.48        4.80      0.73 o 
   3  -2   7      320.23      320.51      4.61 o 
   4  -2   7      172.56      175.33      3.17 o 
   5  -2   7        5.96        4.55      0.92 o 
   6  -2   7       42.09       43.14      1.72 o 
  -9  -1   7       90.54       88.24      2.38 o 
  -8  -1   7       58.76       61.53      1.87 o 
  -7  -1   7        0.31        0.48      0.79 o 
  -6  -1   7       14.33        9.86      1.95 o 
  -5  -1   7      197.52      198.96      3.08 o 
  -4  -1   7       54.01       52.98      1.72 o 
  -3  -1   7       70.49       71.87      1.25 o 
  -2  -1   7      239.06      230.30      2.65 o 
  -1  -1   7      740.63      765.30      7.08 o 
   0  -1   7        0.56        0.36      0.52 o 
   1  -1   7       19.38       19.41      1.00 o 
   2  -1   7      343.18      347.73      4.89 o 
   3  -1   7        3.35        2.17      0.73 o 
   4  -1   7        0.26       -0.56      0.70 o 
   5  -1   7       93.40       91.03      5.54 o 
  -9   0   7       48.82       50.35      1.84 o 
  -8   0   7        1.07        0.78      0.89 o 
  -7   0   7      137.31      128.45      2.54 o 
  -6   0   7      566.99      543.91      6.76 o 
  -5   0   7        3.61        3.43      1.45 o 
  -4   0   7       13.36        9.88      0.81 o 
  -3   0   7      866.51      869.89     20.02 o 
  -2   0   7      335.03      323.19      3.43 o 
  -1   0   7        0.40       -0.36      0.58 o 
   0   0   7       67.94       64.63      1.64 o 
   1   0   7      265.21      262.87      3.97 o 
   2   0   7       25.46       20.91      1.15 o 
   3   0   7        0.62        0.42      1.08 o 
   4   0   7      150.98      154.91      3.14 o 
   5   0   7       14.62       16.64      1.28 o 
  -9   1   7        2.78        1.46      1.03 o 
  -8   1   7       13.48       14.85      1.21 o 
  -7   1   7      309.85      307.91      8.58 o 
  -6   1   7        1.69        1.16      0.69 o 
  -5   1   7        7.59        8.01      1.22 o 
  -4   1   7      274.58      273.71      3.78 o 
  -3   1   7      399.70      390.64      4.65 o 
  -2   1   7       16.10       14.23      1.07 o 
  -1   1   7      143.47      141.89      2.58 o 
   0   1   7      395.26      394.33      5.39 o 
   1   1   7        2.68        1.85      0.70 o 
   2   1   7      129.95      120.65      2.61 o 
   3   1   7      168.75      171.65      3.34 o 
   4   1   7       15.82       19.44      1.47 o 
  -9   2   7       78.57       83.91      2.27 o 
  -8   2   7       30.54       28.96      1.39 o 
  -7   2   7       15.85       16.04      1.11 o 
  -6   2   7      127.30      128.79      5.30 o 
  -5   2   7      340.33      339.22     10.68 o 
  -4   2   7       19.86       16.77      0.96 o 
  -3   2   7       23.87       20.03      0.99 o 
  -2   2   7      299.08      300.10      4.35 o 
  -1   2   7      461.90      456.17      6.06 o 
   0   2   7        0.41       -0.32      0.62 o 
   1   2   7       77.89       75.94      2.03 o 
   2   2   7      196.50      201.52      5.64 o 
   3   2   7       36.02       40.25      1.67 o 
  -9   3   7       51.19       52.12      1.84 o 
  -8   3   7        0.24       -0.35      0.89 o 
  -7   3   7      248.66      256.40      5.65 o 
  -6   3   7      168.56      167.65      2.94 o 
  -5   3   7      151.76      144.83      5.15 o 
  -4   3   7      121.67      119.74      3.43 o 
  -3   3   7      150.82      148.99      2.76 o 
  -2   3   7      221.92      214.55      3.57 o 
  -1   3   7       60.43       63.92      1.83 o 
   0   3   7      141.81      140.12      5.12 o 
   1   3   7       49.10       50.89      1.78 o 
   2   3   7        0.41        0.31      0.85 o 
  -9   4   7       47.78       52.96      1.91 o 
  -8   4   7       85.01       97.00      2.39 o 
  -7   4   7       94.48       92.61      2.23 o 
  -6   4   7       65.81       58.39      2.49 o 
  -5   4   7       40.72       44.18      2.19 o 
  -4   4   7      258.82      254.73      5.74 o 
  -3   4   7        4.26        4.82      0.85 o 
  -2   4   7       44.35       43.98      1.59 o 
  -1   4   7      217.79      215.85      3.79 o 
   0   4   7       50.37       51.07      1.81 o 
   1   4   7       17.10       16.65      1.25 o 
  -8   5   7        1.04       -0.05      1.03 o 
  -7   5   7        4.34        3.01      1.36 o 
  -6   5   7       85.21       87.48      3.20 o 
  -5   5   7      146.34      146.27      4.17 o 
  -4   5   7       52.27       47.67      2.44 o 
  -3   5   7       66.59       71.35      2.05 o 
  -2   5   7      134.23      132.68      2.90 o 
  -1   5   7       85.32       80.16      2.28 o 
   0   5   7       43.99       42.65      1.79 o 
  -8   6   7       66.78       59.81      2.91 o 
  -7   6   7      240.55      250.30      5.99 o 
  -6   6   7       96.24       96.38      3.50 o 
  -5   6   7        0.94        1.18      1.42 o 
  -4   6   7       96.00       94.54      3.51 o 
  -3   6   7       42.97       42.10      1.74 o 
  -2   6   7        1.19        1.24      0.98 o 
   0 -10   8       65.67       68.19      2.16 o 
   1 -10   8       55.50       57.14      1.96 o 
   2 -10   8        3.09        1.73      1.04 o 
   3 -10   8        1.48        0.85      1.57 o 
   4 -10   8       76.89       80.79      2.36 o 
  -2  -9   8        9.52       12.79      1.38 o 
  -1  -9   8       45.08       45.27      1.75 o 
   0  -9   8       34.70       35.24      1.53 o 
   1  -9   8        6.78        6.98      1.19 o 
   2  -9   8        4.44        4.96      1.06 o 
   3  -9   8       39.70       40.06      1.64 o 
   4  -9   8       43.87       52.15      1.88 o 
   5  -9   8       13.76       15.64      3.76 o 
  -3  -8   8        3.86        3.30      1.65 o 
  -2  -8   8      127.91      146.96      3.01 o 
  -1  -8   8       22.66       25.15      1.31 o 
   0  -8   8       14.58       13.01      1.07 o 
   1  -8   8       12.68       12.04      1.07 o 
   2  -8   8       47.62       53.05      1.83 o 
   3  -8   8        0.48       -0.11      0.88 o 
   4  -8   8       16.35       15.70      1.48 o 
   5  -8   8       29.29       31.21      1.85 o 
  -5  -7   8       14.22       15.56      2.20 o 
  -4  -7   8       49.50       46.50      2.52 o 
  -3  -7   8       36.26       40.86      2.27 o 
  -2  -7   8        1.29        1.13      0.81 o 
  -1  -7   8        2.36        1.87      0.79 o 
   0  -7   8       80.57       77.21      1.94 o 
   1  -7   8      120.90      116.60      2.44 o 
   2  -7   8        4.81        2.83      0.86 o 
   3  -7   8       39.15       38.21      1.49 o 
   4  -7   8       86.26       92.34      3.20 o 
   5  -7   8        1.20        0.39      1.26 o 
   6  -7   8        4.87        3.22      1.44 o 
  -5  -6   8       89.67      101.33      3.57 o 
  -4  -6   8      100.06      102.09      3.38 o 
  -3  -6   8       39.97       40.44      2.14 o 
  -2  -6   8        3.84        3.32      1.02 o 
  -1  -6   8       47.52       48.06      1.49 o 
   0  -6   8        1.08        3.63      2.25 o 
   1  -6   8        0.81        2.05      0.92 o 
   2  -6   8       95.89      101.86      2.21 o 
   3  -6   8        0.44        0.66      0.75 o 
   4  -6   8        2.46        3.16      1.25 o 
   5  -6   8       45.14       38.19      2.25 o 
   6  -6   8      120.87      124.53      4.17 o 
  -6  -5   8       44.92       44.13      2.33 o 
  -5  -5   8        3.21        0.64      1.43 o 
  -4  -5   8       16.61       14.67      1.52 o 
  -3  -5   8      109.22      111.56      3.33 o 
  -2  -5   8       53.75       56.98      1.56 o 
  -1  -5   8        6.63        6.58      1.56 o 
   0  -5   8       42.85       39.09      1.32 o 
   1  -5   8      525.62      514.64      6.54 o 
   2  -5   8        3.68        4.69      0.81 o 
   3  -5   8       58.40       55.55      2.42 o 
   4  -5   8       70.22       72.38      2.87 o 
   5  -5   8      141.66      145.31      4.42 o 
   6  -5   8        3.92        3.00      1.47 o 
  -7  -4   8       91.06       90.40      3.24 o 
  -6  -4   8        4.01        3.63      1.36 o 
  -5  -4   8        3.59        3.57      1.40 o 
  -4  -4   8      148.74      151.21      3.98 o 
  -3  -4   8      285.32      284.39      4.11 o 
  -2  -4   8       38.94       39.34      2.50 o 
  -1  -4   8       77.70       74.71      3.32 o 
   0  -4   8      184.28      188.22      3.02 o 
   1  -4   8       13.10       11.40      0.94 o 
   2  -4   8       18.27       21.46      1.56 o 
   3  -4   8      171.50      166.12      4.43 o 
   4  -4   8       25.48       25.06      1.89 o 
   5  -4   8       40.81       37.19      2.29 o 
  -8  -3   8      132.27      148.19      4.51 o 
  -7  -3   8        2.43        0.66      0.90 o 
  -6  -3   8        1.21        0.68      0.76 o 
  -5  -3   8      232.15      229.29      3.51 o 
  -4  -3   8       63.97       64.73      1.72 o 
  -3  -3   8      215.27      208.48      2.57 o 
  -2  -3   8       74.42       74.66      1.36 o 
  -1  -3   8      191.91      194.71      2.66 o 
   0  -3   8       19.04       17.68      0.89 o 
   1  -3   8       77.96       75.10      1.76 o 
   2  -3   8      366.43      374.28      5.14 o 
   3  -3   8      232.63      237.60      3.81 o 
   4  -3   8        1.16       -0.32      0.77 o 
   5  -3   8       94.59       94.33      3.53 o 
  -8  -2   8        0.41        0.62      1.72 o 
  -7  -2   8       81.29       80.00      2.06 o 
  -6  -2   8      133.77      133.06      2.57 o 
  -5  -2   8       35.08       35.57      1.42 o 
  -4  -2   8       28.10       26.92      1.12 o 
  -3  -2   8      702.34      683.10      6.53 o 
  -2  -2   8      552.75      541.35      5.34 o 
  -1  -2   8        5.35        6.58      0.61 o 
   0  -2   8       39.91       43.26      1.79 o 
   1  -2   8      741.70      749.39     11.40 o 
   2  -2   8        4.49        4.53      1.19 o 
   3  -2   8      102.79      104.93      2.45 o 
   4  -2   8       52.94       58.90      1.87 o 
   5  -2   8       40.45       40.87      3.38 o 
  -8  -1   8       65.05       61.45      2.88 o 
  -6  -1   8       39.01       37.71      1.37 o 
  -5  -1   8        0.87       -0.05      0.67 o 
  -4  -1   8      425.91      430.28      5.43 o 
  -3  -1   8      102.16       92.88      1.53 o 
  -2  -1   8        1.48        0.98      0.48 o 
  -1  -1   8      214.86      215.64      3.37 o 
   0  -1   8      252.79      250.95      3.81 o 
   1  -1   8       31.81       29.95      1.29 o 
   2  -1   8        0.37       -0.18      0.69 o 
   3  -1   8      463.40      475.41      6.61 o 
   4  -1   8      127.64      132.78      2.95 o 
  -9   0   8       78.77       75.96      2.23 o 
  -8   0   8      122.61      131.03      2.79 o 
  -7   0   8        2.85        2.80      0.89 o 
  -6   0   8        0.43       -0.06      0.74 o 
  -5   0   8      198.95      196.15      3.16 o 
  -4   0   8       79.73       76.84      1.78 o 
  -3   0   8       83.03       82.80      2.45 o 
  -2   0   8      228.71      226.69      3.51 o 
  -1   0   8      478.21      467.67      7.03 o 
   0   0   8        0.50       -0.27      0.62 o 
   1   0   8      125.13      119.61      2.55 o 
   2   0   8      415.79      426.07      6.08 o 
   3   0   8       35.92       40.86      1.68 o 
   4   0   8        0.67       -0.17      0.91 o 
  -9   1   8       19.68       19.16      1.39 o 
  -8   1   8        4.54        2.27      1.14 o 
  -7   1   8      210.59      216.23      3.65 o 
  -6   1   8      365.54      359.16      8.11 o 
  -5   1   8       99.74       95.49      2.03 o 
  -4   1   8       16.65       12.35      1.43 o 
  -3   1   8      311.83      309.90      5.09 o 
  -2   1   8      382.45      361.69      5.05 o 
  -1   1   8        0.86        0.80      0.65 o 
   0   1   8        9.10       10.93      1.02 o 
   1   1   8      231.34      237.28      5.67 o 
   2   1   8       26.74       30.81      1.50 o 
   3   1   8       23.61       25.79      1.49 o 
  -9   2   8        8.03        7.45      1.23 o 
  -8   2   8       54.87       58.73      1.90 o 
  -7   2   8      166.38      161.49      4.69 o 
  -6   2   8       13.08       11.77      1.92 o 
  -5   2   8      140.61      147.04      3.97 o 
  -4   2   8       72.55       71.33      2.70 o 
  -3   2   8       97.34       88.45      2.05 o 
  -2   2   8       68.19       70.58      3.96 o 
  -1   2   8      305.74      298.82      4.62 o 
   0   2   8      156.77      152.34      3.05 o 
   1   2   8       20.26       21.55      1.32 o 
   2   2   8       14.68       15.65      1.32 o 
  -9   3   8      114.75      126.65      2.92 o 
  -8   3   8        2.97        2.73      1.06 o 
  -7   3   8       34.49       32.41      1.49 o 
  -6   3   8       56.84       51.24      2.37 o 
  -5   3   8      137.79      130.72      3.81 o 
  -4   3   8        1.04        1.40      1.14 o 
  -3   3   8        0.41        0.08      0.75 o 
  -2   3   8      289.18      294.77      4.65 o 
  -1   3   8       90.71       93.53      2.36 o 
   0   3   8        8.74        8.89      1.11 o 
   1   3   8       34.13       33.43      1.62 o 
  -8   4   8        5.19        5.70      1.19 o 
  -7   4   8      100.25      101.40      3.49 o 
  -6   4   8       28.59       28.90      2.02 o 
  -5   4   8       28.55       21.67      1.81 o 
  -4   4   8      144.14      142.52      4.22 o 
  -3   4   8      134.62      139.21      2.91 o 
  -2   4   8        6.56        7.18      1.06 o 
  -1   4   8       17.76       20.53      1.35 o 
  -7   5   8       33.92       33.95      2.25 o 
  -6   5   8        1.20        0.21      1.40 o 
  -5   5   8       74.08       79.43      3.22 o 
  -4   5   8       35.69       33.55      2.33 o 
  -3   5   8        2.89        3.55      1.63 o 
  -2   5   8       16.12       17.59      1.36 o 
  -1  -9   9       10.19       14.04      1.42 o 
   0  -9   9       57.82       59.06      3.70 o 
   1  -9   9       15.87       16.81      1.44 o 
   2  -9   9        1.70        2.77      1.06 o 
   3  -9   9        2.20        3.72      1.12 o 
  -3  -8   9       12.68       11.94      2.11 o 
  -2  -8   9        0.24        0.41      0.94 o 
  -1  -8   9       21.39       21.78      1.28 o 
   0  -8   9       10.18       12.71      1.24 o 
   1  -8   9        5.10        4.15      1.18 o 
   2  -8   9        4.86        5.93      2.29 o 
   3  -8   9       64.94       71.27      2.11 o 
   4  -8   9       15.16       18.91      1.89 o 
  -4  -7   9        6.10        6.28      1.78 o 
  -3  -7   9       19.14       21.14      1.89 o 
  -2  -7   9       78.08       86.10      3.64 o 
  -1  -7   9        5.44        7.39      1.19 o 
   0  -7   9       17.44       17.00      1.14 o 
   1  -7   9      115.92      123.48      2.63 o 
   2  -7   9        9.12       13.73      1.24 o 
   3  -7   9       10.27       10.76      1.93 o 
   4  -7   9       39.64       35.27      2.31 o 
   5  -7   9        7.54        4.95      1.53 o 
  -5  -6   9        6.46        8.73      1.94 o 
  -4  -6   9       77.57       76.56      3.05 o 
  -3  -6   9       44.26       46.36      2.36 o 
  -2  -6   9        4.23        5.61      1.91 o 
  -1  -6   9       10.80       12.75      1.09 o 
   0  -6   9      273.01      280.25      4.32 o 
   1  -6   9       79.18       80.32      2.02 o 
   2  -6   9        1.76        2.15      0.83 o 
   3  -6   9       53.23       57.95      2.65 o 
   4  -6   9       61.48       69.80      3.03 o 
   5  -6   9        0.69        0.73      1.30 o 
  -6  -5   9       14.72       16.63      1.74 o 
  -5  -5   9      109.56      120.85      3.91 o 
  -4  -5   9       51.08       52.64      2.49 o 
  -3  -5   9        0.84        1.42      1.31 o 
  -2  -5   9       66.72       67.28      1.87 o 
  -1  -5   9      159.23      161.28      2.91 o 
   0  -5   9        3.35        2.37      0.79 o 
   1  -5   9        1.08        2.18      0.98 o 
   2  -5   9      187.87      195.22      5.05 o 
   3  -5   9       24.87       25.64      1.87 o 
   4  -5   9        4.60        3.16      1.39 o 
   5  -5   9       47.25       54.62      2.86 o 
  -7  -4   9        5.04        6.68      1.63 o 
  -6  -4   9       30.90       30.57      2.01 o 
  -4  -4   9       34.97       35.31      1.99 o 
  -3  -4   9      199.06      201.05      4.73 o 
  -2  -4   9      202.79      210.64      3.42 o 
  -1  -4   9       37.39       33.44      1.28 o 
   0  -4   9      156.66      158.41      2.80 o 
   1  -4   9      413.93      404.32      8.23 o 
   2  -4   9       57.18       54.55      2.49 o 
   3  -4   9        2.57        2.53      1.23 o 
   4  -4   9       96.88      108.36      3.84 o 
  -7  -3   9       63.65       58.51      2.69 o 
  -6  -3   9       26.43       28.00      1.85 o 
  -5  -3   9       27.23       28.05      1.82 o 
  -4  -3   9      286.12      277.25      5.91 o 
  -3  -3   9      268.55      262.99      5.53 o 
  -2  -3   9       45.32       45.45      1.43 o 
  -1  -3   9       95.24       92.30      2.96 o 
   0  -3   9      321.55      329.91      6.93 o 
   1  -3   9       25.90       22.44      1.77 o 
   2  -3   9        1.25        1.56      1.06 o 
   3  -3   9      199.72      204.75      5.40 o 
   4  -3   9       23.12       23.93      2.04 o 
  -7  -2   9        7.49        8.62      1.14 o 
  -6  -2   9       18.71       20.20      1.18 o 
  -4  -2   9       33.08       34.58      1.32 o 
  -3  -2   9      115.49      114.30      3.19 o 
  -2  -2   9      137.95      134.05      2.52 o 
  -1  -2   9      183.95      177.11      3.04 o 
   0  -2   9       46.23       44.36      1.90 o 
   1  -2   9       30.54       30.25      1.35 o 
   2  -2   9      283.03      298.02      4.66 o 
   3  -2   9      134.85      138.77      3.89 o 
   4  -2   9       12.56       10.83      1.31 o 
  -8  -1   9       28.32       28.71      1.51 o 
  -7  -1   9       82.07       82.25      2.48 o 
  -6  -1   9      101.74      107.79      2.37 o 
  -5  -1   9        0.39       -0.58      0.83 o 
  -4  -1   9      105.64       99.93      3.92 o 
  -3  -1   9      599.48      580.81     10.04 o 
  -2  -1   9      377.39      364.58      8.62 o 
  -1  -1   9        0.38        0.56      0.68 o 
   0  -1   9       21.78       24.54      1.38 o 
   1  -1   9      430.51      429.12      6.03 o 
   2  -1   9        2.14        2.13      1.69 o 
   3  -1   9        7.39        6.04      3.24 o 
  -8   0   9      107.74      111.17      2.61 o 
  -7   0   9      126.86      122.39      5.54 o 
  -6   0   9        8.56        6.62      1.97 o 
  -5   0   9       16.20       16.17      1.17 o 
  -4   0   9      149.51      146.84      3.95 o 
  -3   0   9      112.28      104.48      3.24 o 
  -2   0   9        8.61        7.81      1.69 o 
  -1   0   9       21.79       22.48      1.20 o 
   0   0   9      109.61      115.06      5.07 o 
   1   0   9        5.78        3.82      0.97 o 
   2   0   9       52.14       56.33      2.53 o 
  -8   1   9       29.63       32.04      1.59 o 
  -7   1   9       18.23       18.05      1.27 o 
  -6   1   9       47.57       53.38      1.72 o 
  -5   1   9       87.62       84.02      2.98 o 
  -4   1   9        1.32        1.09      1.17 o 
  -3   1   9       16.50       14.12      1.59 o 
  -2   1   9      149.84      148.70      2.91 o 
  -1   1   9      108.30       99.34      2.38 o 
   0   1   9        7.69        7.82      1.64 o 
   1   1   9       76.02       71.63      2.18 o 
  -8   2   9        1.11        0.90      1.10 o 
  -7   2   9      166.77      167.65      3.57 o 
  -6   2   9      120.00      120.01      3.72 o 
  -5   2   9       26.54       19.32      1.78 o 
  -4   2   9        3.04        0.73      1.28 o 
  -3   2   9      105.82      100.47      3.39 o 
  -2   2   9       59.63       53.53      1.77 o 
  -1   2   9        0.43       -0.76      0.81 o 
   0   2   9       23.35       25.60      1.44 o 
  -7   3   9       22.31       21.55      1.98 o 
  -6   3   9        4.81        4.88      1.48 o 
  -5   3   9       40.87       36.26      2.20 o 
  -4   3   9       62.21       56.20      2.67 o 
  -3   3   9        1.41        0.66      1.32 o 
  -2   3   9       28.53       28.21      1.65 o 
  -1   3   9       87.20       88.03      2.44 o 
  -6   4   9       29.90       31.46      2.25 o 
  -5   4   9       44.30       41.90      2.42 o 
  -4   4   9       15.68       17.85      2.15 o 
  -3   4   9       16.06       18.55      2.22 o 
  -2  -8  10        7.12       11.30      2.15 o 
  -1  -8  10       14.53       16.35      1.24 o 
   0  -8  10      101.76      105.06      2.64 o 
   1  -8  10       35.30       35.72      1.62 o 
   2  -8  10        3.30        2.78      1.11 o 
  -3  -7  10        5.84        5.24      1.87 o 
  -2  -7  10        0.49        0.12      0.94 o 
  -1  -7  10       55.32       58.81      1.90 o 
   0  -7  10       35.02       40.37      1.64 o 
   1  -7  10        1.02        1.13      0.95 o 
   2  -7  10       41.03       43.06      2.46 o 
   3  -7  10       46.59       51.29      2.75 o 
  -4  -6  10        5.84        5.45      1.87 o 
  -3  -6  10       38.93       42.04      2.40 o 
  -2  -6  10      123.00      138.89      2.88 o 
  -1  -6  10       24.83       27.03      1.71 o 
   0  -6  10       31.14       31.36      1.43 o 
   1  -6  10      170.91      184.92      5.06 o 
   2  -6  10        3.76        7.14      1.47 o 
   3  -6  10        1.10       -0.43      1.25 o 
  -5  -5  10        2.39        4.67      1.80 o 
  -4  -5  10       40.26       38.59      2.29 o 
  -3  -5  10      184.20      194.75      4.90 o 
  -2  -5  10        6.46        8.65      1.06 o 
  -1  -5  10       34.23       35.09      4.90 o 
   0  -5  10      244.60      241.01      5.81 o 
   1  -5  10       30.75       31.34      2.08 o 
   2  -5  10       21.22       19.43      1.77 o 
   3  -5  10       85.22       95.28      3.64 o 
  -6  -4  10       18.53       23.89      1.98 o 
  -5  -4  10      108.52      116.59      3.64 o 
  -4  -4  10       48.42       49.30      2.46 o 
  -3  -4  10        2.45        2.49      1.40 o 
  -2  -4  10       59.42       61.31      1.77 o 
  -1  -4  10       67.08       73.53      2.82 o 
   0  -4  10        0.34       -1.42      0.97 o 
   1  -4  10        0.58        0.16      1.09 o 
   2  -4  10      180.79      186.56      5.18 o 
   3  -4  10       65.26       69.06      3.16 o 
  -6  -3  10       15.60       13.47      1.84 o 
  -5  -3  10       60.75       64.59      2.66 o 
  -4  -3  10       13.78       14.22      1.63 o 
  -3  -3  10       94.49       99.90      3.15 o 
  -2  -3  10       26.20       23.57      1.69 o 
  -1  -3  10        2.93        2.23      1.14 o 
   0  -3  10      163.34      164.14      4.55 o 
   1  -3  10      211.86      227.54      5.81 o 
   2  -3  10       18.96       19.37      1.87 o 
   3  -3  10        9.03        9.35      1.70 o 
  -7  -2  10       48.12       50.40      1.91 o 
  -6  -2  10        6.54        6.99      1.11 o 
  -5  -2  10        9.37        8.72      1.40 o 
  -4  -2  10      158.68      157.83      5.51 o 
  -3  -2  10       81.17       75.62      2.71 o 
  -2  -2  10       40.34       38.02      1.47 o 
  -1  -2  10       31.74       30.67      1.35 o 
   0  -2  10      171.26      162.93      3.12 o 
   1  -2  10        0.31        0.47      0.84 o 
   2  -2  10        2.01       -0.10      1.49 o 
  -7  -1  10        0.20        0.06      0.99 o 
  -6  -1  10       15.94       17.14      1.20 o 
  -5  -1  10       31.12       28.73      1.39 o 
  -4  -1  10        2.88        1.76      1.27 o 
  -3  -1  10        5.68        5.40      1.36 o 
  -2  -1  10       28.35       28.19      1.63 o 
  -1  -1  10       31.63       30.52      1.40 o 
   0  -1  10        0.24       -1.13      0.83 o 
   1  -1  10       10.46       11.18      2.01 o 
  -7   0  10       35.63       35.58      1.62 o 
  -6   0  10       29.25       28.66      2.53 o 
  -5   0  10       19.75       18.94      1.84 o 
  -4   0  10       80.73       79.69      3.08 o 
  -3   0  10      307.55      309.79      6.68 o 
  -2   0  10       60.32       52.14      1.72 o 
  -1   0  10       29.16       26.46      1.37 o 
   0   0  10       29.86       29.57      2.09 o 
   1   0  10       70.32       71.02      2.24 o 
  -7   1  10       20.26       19.07      2.29 o 
  -6   1  10        9.94        8.61      1.68 o 
  -5   1  10       20.48       24.30      1.95 o 
  -4   1  10       23.60       27.13      2.04 o 
  -3   1  10        3.48        3.30      1.42 o 
  -2   1  10        1.43        1.05      0.87 o 
  -1   1  10       41.54       43.97      1.76 o 
   0   1  10       12.12       12.06      1.31 o 
  -6   2  10       40.17       38.60      2.35 o 
  -5   2  10       37.94       37.53      2.39 o 
  -4   2  10       15.48       18.28      1.98 o 
  -3   2  10        3.09        1.95      1.53 o 
  -2   2  10      126.97      136.78      4.01 o 
  -1  -7  11       11.53       15.72      1.46 o 
   0  -7  11      147.55      154.78      3.25 o 
  -3  -6  11        7.15       11.56      2.08 o 
  -2  -6  11        2.42        1.53      1.74 o 
  -1  -6  11       90.60       97.38      3.13 o 
   0  -6  11        4.31        5.07      1.48 o 
   1  -6  11        0.20       -0.12      1.28 o 
  -4  -5  11        0.28       -1.89      1.72 o 
  -3  -5  11       43.01       43.56      2.50 o 
  -2  -5  11       64.65       77.14      3.03 o 
  -1  -5  11        6.58        9.82      1.68 o 
   0  -5  11        3.39        2.50      1.28 o 
   1  -5  11       41.26       45.39      2.50 o 
  -5  -4  11        1.40        2.07      1.56 o 
  -3  -4  11       82.09       79.27      2.99 o 
  -1  -4  11       21.32       20.00      1.84 o 
   0  -4  11       82.04       83.86      3.32 o 
   1  -4  11       17.48       18.02      1.82 o 
  -5  -3  11       82.87       90.41      3.21 o 
  -4  -3  11        1.73        0.39      1.36 o 
  -1  -3  11       17.87       22.20      1.87 o 
   0  -3  11        0.94        1.45      1.23 o 
   1  -3  11        1.33        0.22      1.27 o 
  -5  -2  11        0.66        0.58      1.43 o 
  -1  -2  11        0.32       -0.52      1.11 o 
   0  -2  11       57.29       60.22      2.86 o 
  -5  -1  11        5.07        3.95      1.53 o 
  -4  -1  11      124.93      123.34      3.85 o 
  -3  -1  11       68.37       61.92      2.74 o 
  -2  -1  11        8.18        5.91      1.57 o 
  -1  -1  11       20.72       23.87      1.61 o 
  -5   0  11       12.26       10.37      1.86 o 
  -4   0  11        3.81        2.39      1.65 o 
  -3   0  11        1.08        0.60      1.61 o 
  -2   0  11       28.48       27.26      2.15 o 
                                                 
